# Supplementary material for: 4,4′,5,5′-Tetra­methyl-2,2′-[1,1′-(propane-1,3-diyldinitrilo)diethyl­idyne]diphenol
Source: Acta Crystallogr Sect E Struct Rep Online. 2008 Aug 30;64(Pt 9):o1854. doi: 10.1107/S1600536808027220 (PMC2960569; doi:10.1107/S1600536808027220)
Supplement: Supplementary file 2 [file e-64-o1854-Isup2.hkl]

# 
# h,k,l, Fc-squared, Fo-squared, sigma(Fo-squared) and status flag 
# 
data_I 
_shelx_title ' dmen_0m in C2/c (100K)' 
_shelx_refln_list_code          4 
_shelx_F_calc_maximum      261.87 
_exptl_crystal_F_000       792.00 
_reflns_d_resolution_high  0.6978 
 
loop_ 
 _symmetry_equiv_pos_as_xyz 
 'x, y, z' 
 '-x, y, -z+1/2' 
 'x+1/2, y+1/2, z' 
 '-x+1/2, y+1/2, -z+1/2' 
 '-x, -y, -z' 
 'x, -y, z-1/2' 
 '-x+1/2, -y+1/2, -z' 
 'x+1/2, -y+1/2, z-1/2' 
 
_cell_length_a    28.6398 
_cell_length_b     5.1264 
_cell_length_c    13.3856 
_cell_angle_alpha  90.000 
_cell_angle_beta  102.090 
_cell_angle_gamma  90.000 
 
_shelx_F_squared_multiplier     1.000 
 
loop_ 
 _refln_index_h 
 _refln_index_k 
 _refln_index_l 
 _refln_F_squared_calc 
 _refln_F_squared_meas 
 _refln_F_squared_sigma 
 _refln_observed_status 
   4   0   0    11728.09    11904.43    383.57 o 
   6   0   0      530.52      556.07     18.13 o 
   8   0   0     1559.68     1482.10     46.89 o 
  10   0   0     1873.92     1705.09     53.89 o 
  12   0   0        0.43        2.80      3.46 o 
  14   0   0       19.94       38.74      3.90 o 
  16   0   0     3168.47     3638.82    103.47 o 
  18   0   0     1936.84     2032.04     59.29 o 
  20   0   0     1267.79     1339.56     41.15 o 
  22   0   0      228.81      219.06     11.58 o 
  24   0   0      623.18      660.85     29.95 o 
  26   0   0       16.69       24.29     11.48 o 
  28   0   0        0.03        5.38     10.36 o 
  30   0   0        8.63       -8.46     11.33 o 
  32   0   0       14.93       21.91     19.97 o 
  34   0   0      244.43      264.75     28.26 o 
  36   0   0      636.79      643.49     55.12 o 
  38   0   0       81.17       82.64     20.28 o 
  40   0   0        3.88        8.16     18.65 o 
   1   1   0        0.02       -2.57     12.42 o 
   3   1   0     5020.85     5347.18    219.50 o 
   5   1   0    45366.70    45538.43   1650.22 o 
   7   1   0    14021.53    14167.48    365.28 o 
   9   1   0      550.77      619.10     15.59 o 
  11   1   0      543.29      570.72     14.87 o 
  13   1   0      343.18      357.08      9.04 o 
  15   1   0       16.88       16.97      2.66 o 
  17   1   0       22.62       22.89      3.66 o 
  19   1   0       25.69       20.60      2.91 o 
  21   1   0      347.74      372.04     13.07 o 
  23   1   0       42.20       41.78      7.96 o 
  25   1   0      994.39     1003.15     32.19 o 
  27   1   0       15.99       14.70      6.43 o 
  29   1   0      428.12      442.64     21.20 o 
  31   1   0        2.16        5.80      7.90 o 
  33   1   0        2.10       22.32     11.49 o 
  35   1   0       75.98       84.39     18.54 o 
  37   1   0       14.51       16.62     12.09 o 
  39   1   0        2.35       24.63     13.26 o 
   2   2   0     3608.23     3703.91    205.64 o 
   4   2   0     2034.71     2176.12     75.43 o 
   6   2   0       89.30       86.82      5.59 o 
   8   2   0     5965.63     6388.37    219.60 o 
  10   2   0      257.08      234.07     12.16 o 
  12   2   0     6105.55     6546.52    195.13 o 
  14   2   0       30.88       26.80      4.81 o 
  16   2   0       58.29       41.72      4.50 o 
  18   2   0      118.25      100.36      6.99 o 
  20   2   0       98.56       90.47      8.72 o 
  22   2   0       41.75       42.56      7.19 o 
  24   2   0        0.00       11.37      6.89 o 
  26   2   0        6.37        5.73      7.13 o 
  28   2   0     1575.09     1685.42     57.26 o 
  30   2   0      264.10      251.75     23.31 o 
  32   2   0       55.02       57.30     11.85 o 
  34   2   0       30.53       36.35     11.75 o 
  36   2   0       10.20        1.85     17.80 o 
  38   2   0      323.45      327.89     31.06 o 
   1   3   0      226.99      218.21     27.21 o 
   3   3   0      221.89      206.81     11.38 o 
   5   3   0        6.59        5.88      3.40 o 
   7   3   0      129.60      164.95      7.21 o 
   9   3   0     1148.74     1196.77     39.26 o 
  11   3   0       93.00       72.05      9.16 o 
  13   3   0     1040.86     1095.30     52.92 o 
  15   3   0      203.73      207.33     13.29 o 
  17   3   0     2469.97     2515.67    102.79 o 
  19   3   0       54.77       47.86     11.23 o 
  21   3   0        2.31       12.41      8.96 o 
  23   3   0      588.24      609.65     34.53 o 
  25   3   0       28.97       38.35     11.90 o 
  27   3   0       14.82       27.92     11.21 o 
  29   3   0        7.96       14.00     12.15 o 
  31   3   0      152.99      170.19     18.22 o 
  33   3   0     1266.74     1492.86     96.18 o 
  35   3   0       60.38       68.88     20.69 o 
   0   4   0      913.04      910.61     79.63 o 
   2   4   0       56.10       35.92     14.22 o 
   4   4   0      220.74      219.74     13.22 o 
   6   4   0      430.92      485.46     22.44 o 
   8   4   0       37.87       32.31      6.26 o 
  10   4   0     1991.28     1881.48     67.85 o 
  12   4   0       48.46       42.25      9.23 o 
  14   4   0       25.06       32.94      7.64 o 
  16   4   0      129.69      107.39     12.33 o 
  18   4   0        6.60       15.50      8.44 o 
  20   4   0      566.07      513.95     30.85 o 
  22   4   0       96.06       77.38     13.74 o 
  24   4   0        1.37        6.47     10.89 o 
  26   4   0      642.47      684.27     46.73 o 
  28   4   0       55.98       30.05     14.54 o 
  30   4   0       18.96       33.13     15.55 o 
  32   4   0        2.42        3.78     15.96 o 
   1   5   0      121.71      133.49     20.54 o 
   3   5   0      706.20      783.82     51.88 o 
   5   5   0     3583.05     3887.77    231.40 o 
   7   5   0       29.00       16.31     11.68 o 
   9   5   0       43.56       44.26     14.72 o 
  11   5   0      172.81      171.55     28.60 o 
  13   5   0       19.69       22.47      9.56 o 
  15   5   0        7.12        6.11     10.22 o 
  17   5   0        0.24       11.35     12.32 o 
  19   5   0       99.72      112.50     14.35 o 
  21   5   0      122.22      114.20     18.56 o 
  23   5   0      310.23      376.02     27.67 o 
  25   5   0       21.00       19.35     12.70 o 
  27   5   0       21.61       23.46     14.11 o 
  29   5   0        1.89        5.93     14.99 o 
   0   6   0     1138.43     1092.44    149.36 o 
   2   6   0      635.62      728.53     81.02 o 
   4   6   0      100.65      122.04     45.32 o 
   6   6   0      192.38      160.76     22.49 o 
   8   6   0       10.06       -1.60     15.38 o 
  10   6   0       53.53       54.05     19.61 o 
  12   6   0       70.56       44.71     14.70 o 
  14   6   0      119.06      107.51     18.74 o 
  16   6   0        0.22       18.79     12.33 o 
  18   6   0       57.96       88.00     17.04 o 
  20   6   0        1.36        5.84     13.56 o 
  22   6   0       97.84       70.21     14.81 o 
   1   7   0        1.56       38.71     42.39 o 
   3   7   0       46.99       24.60     40.04 o 
   5   7   0       84.96      164.43     70.61 o 
   7   7   0     1165.16     1485.26    126.08 o 
   9   7   0       14.10       24.96     21.66 o 
  11   7   0       24.57       32.34     24.97 o 
 -39   1   1       43.15       45.25     14.41 o 
 -37   1   1        0.03        5.11     13.59 o 
 -35   1   1       72.71      106.84     19.95 o 
 -33   1   1       22.95       21.19     11.96 o 
 -31   1   1      362.17      315.47     19.83 o 
 -29   1   1        3.68        4.91      6.73 o 
 -27   1   1      173.57      185.01     10.95 o 
 -25   1   1      481.72      490.09     17.44 o 
 -23   1   1     1561.81     1554.47     44.21 o 
 -21   1   1      327.69      326.00     11.19 o 
 -19   1   1     1262.26     1297.53     27.17 o 
 -17   1   1      293.55      305.37      8.91 o 
 -15   1   1      417.68      483.36     11.44 o 
 -13   1   1     5152.83     5445.76    117.18 o 
 -11   1   1     4510.49     4864.90    108.43 o 
  -9   1   1        0.26        4.29      2.73 o 
  -7   1   1    10856.38    11239.95    304.60 o 
  -5   1   1      500.83      519.06     19.61 o 
  -3   1   1    10806.86    10773.84    405.72 o 
  -1   1   1      230.44      237.96     12.60 o 
   1   1   1     3771.84     3860.34    224.69 o 
   3   1   1     1406.68     1254.58     44.77 o 
   5   1   1    68577.22    67963.58   2189.75 o 
   7   1   1     3499.55     3469.48     90.68 o 
   9   1   1     8409.87     8562.55    213.37 o 
  11   1   1      190.59      156.77      7.01 o 
  13   1   1      243.80      276.68      8.22 o 
  15   1   1       85.89       80.69      4.66 o 
  17   1   1      124.75       97.45      4.46 o 
  19   1   1      122.58      117.76      5.67 o 
  21   1   1      347.00      376.54     13.18 o 
  23   1   1        0.03        9.30      4.85 o 
  25   1   1       66.12       76.34      9.35 o 
  27   1   1      132.88      131.30     16.77 o 
  29   1   1        6.35       18.91      9.53 o 
  31   1   1       12.23       11.85      9.18 o 
  33   1   1      163.51      184.39     16.46 o 
  35   1   1        0.15        2.76     11.06 o 
  37   1   1       12.05       14.00     14.25 o 
  39   1   1       24.15       50.31     16.24 o 
 -38   2   1       77.08       59.33     28.19 o 
 -36   2   1       42.02       74.85     18.30 o 
 -34   2   1        0.21       17.05     10.79 o 
 -32   2   1      169.65      150.79     15.80 o 
 -30   2   1       20.01       23.70      8.99 o 
 -28   2   1      975.79      915.61     35.39 o 
 -26   2   1       84.44       63.42     10.17 o 
 -24   2   1      497.97      438.51     29.80 o 
 -22   2   1      117.68       96.16     13.08 o 
 -20   2   1       66.35       48.65      5.12 o 
 -18   2   1       61.49       49.36      5.15 o 
 -16   2   1       12.86       11.83      3.52 o 
 -14   2   1      158.53      158.60      7.00 o 
 -12   2   1     1200.23     1332.86     37.99 o 
 -10   2   1     2578.01     2631.39     92.38 o 
  -8   2   1     1980.30     2179.54     73.16 o 
  -6   2   1      414.49      477.42     17.75 o 
  -4   2   1      591.51      671.52     23.54 o 
  -2   2   1        1.50        1.93      2.83 o 
   0   2   1      440.75      437.56     27.56 o 
   2   2   1       12.38       14.50      4.27 o 
   4   2   1       11.22       11.25      3.53 o 
   6   2   1     1798.36     1796.28     64.50 o 
   8   2   1     2228.37     2362.69     78.08 o 
  10   2   1     8964.89     9516.14    322.54 o 
  12   2   1     1533.07     1660.19     49.34 o 
  14   2   1     2905.39     3063.01     84.94 o 
  16   2   1      379.45      367.17     13.87 o 
  18   2   1      934.75      955.76     30.50 o 
  20   2   1      591.30      541.97     21.04 o 
  22   2   1      399.17      378.51     23.73 o 
  24   2   1        2.75       12.60      7.25 o 
  26   2   1      105.18      100.94     12.00 o 
  28   2   1       99.72      123.50     12.19 o 
  30   2   1       88.99       66.89     11.66 o 
  32   2   1        0.28       13.10     10.87 o 
  34   2   1       30.31       30.11     13.16 o 
  36   2   1      172.09      140.80     22.09 o 
  38   2   1       67.87       59.56     20.87 o 
 -37   3   1       14.82      -32.13     34.41 o 
 -35   3   1      193.75      161.85     24.68 o 
 -33   3   1      158.58      223.76     22.31 o 
 -31   3   1        1.31       15.92     12.37 o 
 -29   3   1        5.90        9.47     11.26 o 
 -27   3   1       15.31       26.67     12.29 o 
 -25   3   1       66.28       70.67     13.49 o 
 -23   3   1      233.59      297.45     30.95 o 
 -21   3   1      249.34      244.93     19.68 o 
 -19   3   1       62.58       44.28      9.60 o 
 -17   3   1        2.51        3.79      8.61 o 
 -15   3   1       42.29       68.53     10.69 o 
 -13   3   1       25.69       26.66      6.16 o 
 -11   3   1       15.28       18.66      4.16 o 
  -9   3   1       75.28       46.50      4.64 o 
  -7   3   1        8.35        9.32      2.97 o 
  -5   3   1      289.25      341.64     13.21 o 
  -3   3   1      178.68      191.12     11.40 o 
  -1   3   1       23.22       29.51      5.23 o 
   1   3   1       22.16       47.49      5.74 o 
   3   3   1      119.80      113.29      8.23 o 
   5   3   1      813.29      806.24     35.56 o 
   7   3   1       57.77       42.37      4.20 o 
   9   3   1        3.08       12.64      3.49 o 
  11   3   1      427.70      411.41     17.80 o 
  13   3   1      845.45      861.95     43.32 o 
  15   3   1     2404.11     2422.57     98.70 o 
  17   3   1     3086.33     3355.44    135.59 o 
  19   3   1       12.70       17.59     12.95 o 
  21   3   1       91.33       70.79     13.12 o 
  23   3   1      122.76      118.44     16.53 o 
  25   3   1       11.13       20.34     10.87 o 
  27   3   1       14.07       -5.31     10.50 o 
  29   3   1       17.27       20.75     12.45 o 
  31   3   1      157.32      213.11     26.69 o 
  33   3   1      601.23      601.66     39.94 o 
  35   3   1        5.38       16.84     19.01 o 
 -34   4   1       29.24       -7.41     30.49 o 
 -32   4   1        2.12       14.06     14.96 o 
 -30   4   1      111.98      158.19     21.88 o 
 -28   4   1      508.92      632.85     39.47 o 
 -26   4   1       38.42        6.57     14.78 o 
 -24   4   1        0.60        2.60     10.52 o 
 -22   4   1        6.54       19.51      9.50 o 
 -20   4   1       44.01       35.95     10.29 o 
 -18   4   1      197.45      166.74     15.60 o 
 -16   4   1        0.23        9.74      7.71 o 
 -14   4   1       64.47       54.21     13.95 o 
 -12   4   1      178.38      165.62     19.78 o 
 -10   4   1      235.51      244.00     15.06 o 
  -8   4   1      165.86      164.18      8.81 o 
  -6   4   1      178.78      186.06     11.45 o 
  -4   4   1      206.42      183.43     11.90 o 
  -2   4   1       16.06       11.86     14.89 o 
   0   4   1       41.96       35.45     14.39 o 
   2   4   1       23.46       31.45      5.22 o 
   4   4   1        5.35        6.23      4.95 o 
   6   4   1      469.44      424.00     27.37 o 
   8   4   1      670.04      684.05     34.82 o 
  10   4   1     3899.07     3837.73    133.05 o 
  12   4   1      735.31      734.42     45.17 o 
  14   4   1      310.94      338.83     22.65 o 
  16   4   1      124.44      114.59     20.28 o 
  18   4   1       33.43       36.28     10.03 o 
  20   4   1      444.74      438.07     28.11 o 
  22   4   1      962.41     1058.76     59.06 o 
  24   4   1      158.40      147.81     26.50 o 
  26   4   1       83.83       53.76     17.75 o 
  28   4   1      728.20      690.56     41.93 o 
  30   4   1        0.03        6.77     15.11 o 
  32   4   1        3.50        5.51     16.26 o 
 -29   5   1       73.39       61.36     17.22 o 
 -27   5   1        0.07       11.74     13.07 o 
 -25   5   1      222.95      240.76     23.19 o 
 -23   5   1        1.49        4.35     10.39 o 
 -21   5   1      396.79      416.91     27.61 o 
 -19   5   1       13.29       13.04      9.71 o 
 -17   5   1      101.75       74.59     15.21 o 
 -15   5   1       17.97       14.95      9.70 o 
 -13   5   1      112.60      100.87     14.24 o 
 -11   5   1       35.01       19.23      8.61 o 
  -9   5   1       14.55       35.20      8.54 o 
  -7   5   1        4.80        4.57     10.75 o 
  -5   5   1      635.96      679.24     50.60 o 
  -3   5   1      225.26      222.44     28.58 o 
  -1   5   1      341.55      357.91     39.01 o 
   1   5   1      187.00      173.68     21.51 o 
   3   5   1     2721.68     2773.95    148.93 o 
   5   5   1       15.34       11.50      8.10 o 
   7   5   1      659.20      650.29     40.78 o 
   9   5   1        2.56       16.09      9.62 o 
  11   5   1       61.82       94.22     12.16 o 
  13   5   1       12.69       11.32      9.52 o 
  15   5   1       12.47       17.01     14.40 o 
  17   5   1        7.82        5.70      9.21 o 
  19   5   1      139.99      126.04     15.56 o 
  21   5   1        4.09        6.46     10.47 o 
  23   5   1      163.96      176.62     19.54 o 
  25   5   1      613.90      651.66     39.78 o 
  27   5   1      158.14       98.53     18.33 o 
 -22   6   1       51.37       44.24     13.77 o 
 -20   6   1       13.70       30.53     11.91 o 
 -18   6   1      963.14     1062.50     59.42 o 
 -16   6   1      231.05      262.89     28.14 o 
 -14   6   1      109.29      130.68     16.50 o 
 -12   6   1        1.08        2.56     11.10 o 
 -10   6   1        0.03       18.62     17.74 o 
  -8   6   1      145.17      129.85     23.36 o 
  -6   6   1       89.99       60.03     17.00 o 
  -4   6   1      170.31      153.01     31.46 o 
  -2   6   1     1626.69     1902.90    161.40 o 
   0   6   1     2864.53     2987.54    279.09 o 
   2   6   1      456.72      386.88     57.99 o 
   4   6   1      241.06      252.37     40.07 o 
   6   6   1        6.02       -6.51     13.88 o 
   8   6   1        0.09       16.01     17.18 o 
  10   6   1       68.24       40.98     20.05 o 
  12   6   1        2.64       15.70     15.34 o 
  14   6   1        0.02        7.81     11.81 o 
  16   6   1       73.14       58.61     16.98 o 
  18   6   1        2.55       21.86     15.32 o 
  20   6   1       69.12       70.46     16.60 o 
  22   6   1        3.17       19.44     12.80 o 
 -11   7   1        0.24       56.41     23.18 o 
  -9   7   1      606.59      727.21     63.26 o 
  -7   7   1       70.45       77.35     52.33 o 
  -5   7   1      573.61      738.10    130.80 o 
  -3   7   1       27.31       18.63     58.40 o 
  -1   7   1       53.58      159.86     72.40 o 
   1   7   1       80.49      154.79     69.97 o 
   3   7   1       65.68       30.99     56.76 o 
   5   7   1      251.40      450.73    102.74 o 
   7   7   1      505.10      622.25     67.18 o 
   9   7   1       43.15       43.28     24.62 o 
  11   7   1      156.00      117.65     28.99 o 
 -40   0   2       21.19       30.46     28.93 o 
 -38   0   2      816.03      818.27     59.26 o 
 -36   0   2       97.73       91.43     19.81 o 
 -34   0   2      586.55      695.31     50.87 o 
 -32   0   2       30.05       41.37     14.72 o 
 -30   0   2      449.14      468.04     37.18 o 
 -28   0   2        0.03       23.20     10.96 o 
 -26   0   2       24.69       25.62      8.53 o 
 -24   0   2      358.48      398.47     19.32 o 
 -22   0   2      494.62      606.96     21.77 o 
 -20   0   2      755.69      752.02     23.96 o 
 -18   0   2    16627.02    17142.86    443.58 o 
 -16   0   2     1275.94     1310.06     35.98 o 
 -14   0   2     1844.09     1813.32     48.61 o 
 -12   0   2      351.96      337.22     11.28 o 
 -10   0   2     1997.40     1859.23     53.53 o 
  -8   0   2    20185.43    19402.42    543.86 o 
  -6   0   2     4835.80     4539.67    128.05 o 
  -4   0   2       88.89       84.19     17.37 o 
  -2   0   2    41453.55    38742.32   1333.63 o 
   0   0   2     3623.49     3748.47    132.44 o 
   2   0   2    19796.67    20167.09    704.16 o 
   4   0   2        1.67       18.17      3.07 o 
   6   0   2     2150.96     2398.69     79.83 o 
   8   0   2     3589.86     3744.09    110.38 o 
  10   0   2      214.19      308.02     11.30 o 
  12   0   2      219.44      227.05      9.33 o 
  14   0   2      691.36      614.44     19.79 o 
  16   0   2      880.54     1158.42     34.94 o 
  18   0   2      237.72      224.10     13.97 o 
  20   0   2        6.69       12.48      4.88 o 
  22   0   2      363.62      345.23     20.13 o 
  24   0   2      245.37      205.15     15.77 o 
  26   0   2       78.56       63.90     10.60 o 
  28   0   2      707.88      787.62     53.00 o 
  30   0   2       54.39       97.16     26.45 o 
  32   0   2     1688.01     1715.58    104.05 o 
  34   0   2       35.37       34.30     15.58 o 
  36   0   2       19.65        9.79     24.44 o 
  38   0   2      349.17      355.17     42.03 o 
 -39   1   2      119.29      111.63     19.06 o 
 -37   1   2        0.00        3.05     13.18 o 
 -35   1   2        0.99        4.00     12.15 o 
 -33   1   2       20.09       17.96      8.77 o 
 -31   1   2      788.73      834.79     33.79 o 
 -29   1   2       56.80       39.68      8.99 o 
 -27   1   2       10.19       17.77      5.67 o 
 -25   1   2      690.74      698.47     30.62 o 
 -23   1   2     1480.05     1530.48     43.38 o 
 -21   1   2       67.96       56.37      5.28 o 
 -19   1   2      164.29      159.22      5.52 o 
 -17   1   2      153.48      165.43      5.28 o 
 -15   1   2     1025.42     1139.54     23.48 o 
 -13   1   2     3664.66     3707.41     71.36 o 
 -11   1   2     3217.51     3419.12     70.00 o 
  -9   1   2      136.38      143.42      6.84 o 
  -7   1   2     1670.71     1746.60     48.14 o 
  -5   1   2     7792.81     7707.48    202.78 o 
  -3   1   2     2314.19     2311.90     68.96 o 
  -1   1   2       31.20       24.22      4.50 o 
   1   1   2      227.42      202.33      8.30 o 
   3   1   2    13320.69    13181.93    422.99 o 
   5   1   2     6515.34     6812.05    165.31 o 
   7   1   2     6092.01     6426.73    161.65 o 
   9   1   2       30.09       61.10      5.26 o 
  11   1   2      726.45      675.49     18.51 o 
  13   1   2      487.03      481.25     12.02 o 
  15   1   2      153.06      148.85      5.73 o 
  17   1   2      152.79      125.84      5.44 o 
  19   1   2      265.43      238.25     11.88 o 
  21   1   2       12.78       22.55      4.52 o 
  23   1   2      381.38      341.86     14.74 o 
  25   1   2     1362.74     1364.91     47.04 o 
  27   1   2      680.04      665.47     31.59 o 
  29   1   2       17.16       32.19      9.50 o 
  31   1   2        0.02       17.20     10.15 o 
  33   1   2        8.03       23.40     10.98 o 
  35   1   2      162.38      130.80     21.30 o 
  37   1   2      106.81      107.21     18.39 o 
 -38   2   2       92.43       73.94     26.72 o 
 -36   2   2       80.78       72.79     18.03 o 
 -34   2   2       37.18       54.21     14.69 o 
 -32   2   2        4.31       13.50      8.99 o 
 -30   2   2      220.73      225.30     17.19 o 
 -28   2   2        1.41        3.80      7.38 o 
 -26   2   2      746.10      621.07     31.87 o 
 -24   2   2       44.17       42.14     10.58 o 
 -22   2   2       63.81       78.76     14.47 o 
 -20   2   2      366.61      377.21     14.03 o 
 -18   2   2       12.14       28.26      4.32 o 
 -16   2   2      245.43      247.71      9.51 o 
 -14   2   2     1414.65     1456.11     41.61 o 
 -12   2   2       18.22      249.21     93.79 o 
 -10   2   2     1171.85     1425.52     41.02 o 
  -8   2   2      441.57      552.35     19.57 o 
  -6   2   2     3541.18     4220.66    138.90 o 
  -4   2   2      740.95      691.81     25.85 o 
  -2   2   2      287.73      314.41     11.25 o 
   0   2   2      173.84      219.14      9.94 o 
   2   2   2       54.61       41.94      7.95 o 
   4   2   2      658.64      884.46     30.72 o 
   6   2   2      309.45      402.86     15.43 o 
   8   2   2      398.53      425.90     17.41 o 
  10   2   2    19517.83    20313.21    577.28 o 
  12   2   2      286.83      324.20     12.16 o 
  14   2   2      756.07      840.59     28.23 o 
  16   2   2      351.79      292.38     12.30 o 
  18   2   2       72.54       79.82      6.70 o 
  20   2   2     6600.62     6343.61    218.98 o 
  22   2   2       36.99       38.31     11.73 o 
  24   2   2       59.48       75.74     13.54 o 
  26   2   2      181.25      184.34     17.07 o 
  28   2   2       41.08       61.41     11.42 o 
  30   2   2       58.18       37.25     11.20 o 
  32   2   2       38.59       43.63     12.78 o 
  34   2   2        7.58       22.74     13.05 o 
  36   2   2      135.18      142.57     22.46 o 
 -37   3   2        9.08       18.09     20.01 o 
 -35   3   2      219.41      221.06     25.09 o 
 -33   3   2       19.36       26.00     16.27 o 
 -31   3   2        2.38       13.81     12.33 o 
 -29   3   2        5.97        1.05     10.77 o 
 -27   3   2       84.80       68.76     13.63 o 
 -25   3   2       10.54        7.04      9.89 o 
 -23   3   2       97.03       82.63     15.96 o 
 -21   3   2     1698.65     1672.23     74.48 o 
 -19   3   2      448.65      341.38     25.32 o 
 -17   3   2       59.66      162.00     62.81 o 
 -15   3   2      133.89      139.82      9.37 o 
 -13   3   2       23.79       23.00      5.79 o 
 -11   3   2       23.41       18.86      4.35 o 
  -9   3   2      931.11      889.61     28.69 o 
  -7   3   2       63.27       64.15      4.78 o 
  -5   3   2      444.05      572.43     19.93 o 
  -3   3   2     1249.01     1336.12     42.90 o 
  -1   3   2     1530.89     1818.02     75.38 o 
   1   3   2      408.59      421.60     20.24 o 
   3   3   2      335.18      340.02     19.01 o 
   5   3   2      512.90      546.91     19.19 o 
   7   3   2      261.76      326.18     13.77 o 
   9   3   2      272.87      323.97     13.57 o 
  11   3   2     1124.87     1118.15     41.52 o 
  13   3   2      630.95      572.78     39.09 o 
  15   3   2    16582.40    16767.12    654.96 o 
  17   3   2       44.93       44.49     10.89 o 
  19   3   2     1152.08     1190.53     60.39 o 
  21   3   2      179.65      172.72     19.06 o 
  23   3   2        5.05       13.20     11.01 o 
  25   3   2       69.69       53.16     17.06 o 
  27   3   2        8.24       15.33     12.22 o 
  29   3   2       16.17       28.56     13.25 o 
  31   3   2      133.27       85.34     18.44 o 
  33   3   2      286.61      404.02     33.14 o 
  35   3   2       64.22       67.15     21.02 o 
 -34   4   2        0.87       13.86     16.65 o 
 -32   4   2        0.46       -2.19     14.72 o 
 -30   4   2        0.01       21.44     13.62 o 
 -28   4   2      850.42      895.28     48.72 o 
 -26   4   2      119.68       73.85     14.58 o 
 -24   4   2       10.18       20.37     11.28 o 
 -22   4   2       38.66       31.64     11.15 o 
 -20   4   2      128.71      116.27     20.81 o 
 -18   4   2       13.77        2.21      7.89 o 
 -16   4   2        0.02       10.21      6.16 o 
 -14   4   2      664.33      549.94     31.69 o 
 -12   4   2       62.85       65.47     15.64 o 
 -10   4   2      438.25      473.95     25.46 o 
  -8   4   2      883.81      904.15     32.51 o 
  -6   4   2       23.49       22.72      3.88 o 
  -4   4   2       34.57       40.23      4.27 o 
  -2   4   2        0.34        1.98      4.62 o 
   0   4   2      113.94      109.83      9.96 o 
   2   4   2       61.27       75.11      8.04 o 
   4   4   2       11.40       22.36      6.26 o 
   6   4   2       57.35       81.72     11.55 o 
   8   4   2     4983.83     4778.23    194.16 o 
  10   4   2       23.01       29.61      6.39 o 
  12   4   2      628.23      546.27     30.88 o 
  14   4   2      114.76      106.65     14.96 o 
  16   4   2       12.98       25.54      9.72 o 
  18   4   2      251.71      258.22     23.54 o 
  20   4   2      356.08      335.92     26.01 o 
  22   4   2     2148.04     2198.65    105.10 o 
  24   4   2      160.10      149.54     26.69 o 
  26   4   2        2.45       26.26     12.74 o 
  28   4   2       11.89       26.12     15.24 o 
  30   4   2       76.04       79.47     22.32 o 
  32   4   2        3.57        6.79     16.70 o 
 -29   5   2        6.43       30.44     14.88 o 
 -27   5   2        9.57       16.03     13.98 o 
 -25   5   2        0.10       29.71     12.89 o 
 -23   5   2      395.69      503.94     32.09 o 
 -21   5   2      149.04      142.48     17.59 o 
 -19   5   2       28.07       17.81      9.74 o 
 -17   5   2      135.36       99.11     20.90 o 
 -15   5   2        1.66        6.48      8.78 o 
 -13   5   2     1550.76     1544.42     68.43 o 
 -11   5   2       18.00       23.07      7.12 o 
  -9   5   2       11.02       10.17      7.66 o 
  -7   5   2        3.59       15.00      6.97 o 
  -5   5   2        3.07       14.10      8.17 o 
  -3   5   2        1.00        7.70     10.08 o 
  -1   5   2       37.96       54.81     11.14 o 
   1   5   2      529.94      492.19     36.02 o 
   3   5   2     1355.46     1364.09     90.61 o 
   5   5   2      509.57      537.34     55.27 o 
   7   5   2      199.34      220.91     22.84 o 
   9   5   2        0.02        6.83      8.14 o 
  11   5   2       46.22       32.94     11.02 o 
  13   5   2      119.93      142.11     14.02 o 
  15   5   2       24.87       35.70     10.76 o 
  17   5   2      124.90      144.00     15.11 o 
  19   5   2       28.77       41.61     11.48 o 
  21   5   2       52.12       42.68     14.09 o 
  23   5   2       64.39       19.76     12.96 o 
  25   5   2        5.39        2.67     13.19 o 
  27   5   2      683.03      620.13     50.64 o 
 -22   6   2       51.65       63.44     14.54 o 
 -20   6   2       48.51       22.51     11.50 o 
 -18   6   2      325.82      374.25     49.55 o 
 -16   6   2      207.86      250.77     22.55 o 
 -14   6   2        0.40       -8.88      9.80 o 
 -12   6   2        5.66        1.81      9.49 o 
 -10   6   2        8.53        9.37     15.87 o 
  -8   6   2       18.34       35.91     16.48 o 
  -6   6   2       64.69       54.85     23.51 o 
  -4   6   2      336.04      325.10     41.84 o 
  -2   6   2      139.63       80.88     39.13 o 
   0   6   2       76.18       40.13     48.87 o 
   2   6   2       22.88       17.27     14.98 o 
   4   6   2       89.58       66.57     21.23 o 
   6   6   2      260.74      336.47     37.48 o 
   8   6   2        1.03       17.48     11.04 o 
  10   6   2       23.07       13.58     12.90 o 
  12   6   2       49.68       58.14     17.57 o 
  14   6   2       23.30       23.15     12.86 o 
  16   6   2       13.73       11.79     12.84 o 
  18   6   2       50.14       61.51     16.23 o 
  20   6   2       20.75        8.41     15.13 o 
 -11   7   2      446.04      650.41     60.24 o 
  -9   7   2        3.07       26.14     24.47 o 
  -7   7   2       40.95      135.44     73.25 o 
  -5   7   2       42.15       84.11     65.40 o 
  -3   7   2        1.34       -5.57     54.48 o 
  -1   7   2       36.58      -10.00     56.19 o 
   1   7   2        4.10       55.19     63.33 o 
   3   7   2       20.44       18.28     62.33 o 
   5   7   2      619.29      647.11     67.81 o 
   7   7   2       29.31       37.49     26.45 o 
   9   7   2      131.85      162.51     40.42 o 
 -39   1   3       52.66       69.64     16.92 o 
 -37   1   3       11.39       10.35     13.19 o 
 -35   1   3        0.04       11.09     12.44 o 
 -33   1   3      474.56      465.12     25.07 o 
 -31   1   3       18.64       20.39      7.91 o 
 -29   1   3       73.74       68.81      8.49 o 
 -27   1   3       15.07       18.96      6.91 o 
 -25   1   3       48.99       43.68      8.58 o 
 -23   1   3       26.33       18.92      4.58 o 
 -21   1   3       14.48       16.78      3.90 o 
 -19   1   3       58.02       61.02      3.59 o 
 -17   1   3       55.00       51.85      3.89 o 
 -15   1   3      167.40      197.34      5.67 o 
 -13   1   3    10078.68    10579.40    201.58 o 
 -11   1   3     1211.73     1261.73     25.78 o 
  -9   1   3     2512.78     2404.63     50.94 o 
  -7   1   3        9.95        4.35      2.05 o 
  -5   1   3     1578.67     1379.44     37.33 o 
  -3   1   3     3713.78     3698.78     94.00 o 
  -1   1   3      223.74      251.01      9.97 o 
   1   1   3      852.66      904.07     26.94 o 
   3   1   3     1107.18     1281.99     32.62 o 
   5   1   3      251.00      239.07      7.38 o 
   7   1   3       79.97       83.88      4.56 o 
   9   1   3      654.16      801.63     21.71 o 
  11   1   3      192.41      209.59      7.49 o 
  13   1   3        2.03        8.27      2.25 o 
  15   1   3      502.26      553.33     14.49 o 
  17   1   3      115.84      131.05      6.35 o 
  19   1   3        7.78       13.71      3.23 o 
  21   1   3      400.52      410.93     15.71 o 
  23   1   3       18.64       13.38      5.16 o 
  25   1   3     3598.31     3669.37    126.28 o 
  27   1   3      257.71      259.16     20.83 o 
  29   1   3      387.68      400.89     28.21 o 
  31   1   3       72.31       58.07     12.66 o 
  33   1   3      156.94      133.65     17.90 o 
  35   1   3       49.84       44.74     15.16 o 
  37   1   3      368.67      472.33     33.97 o 
 -38   2   3       11.87       29.39     18.12 o 
 -36   2   3       69.94       49.72     17.68 o 
 -34   2   3        2.87        7.63     12.60 o 
 -32   2   3        2.57        6.40      8.69 o 
 -30   2   3      197.60      178.44     12.94 o 
 -28   2   3      551.47      462.67     20.88 o 
 -26   2   3      138.86       79.71      8.59 o 
 -24   2   3      189.21      134.32     10.83 o 
 -22   2   3       35.57       24.88      6.77 o 
 -20   2   3      207.72      191.59      9.20 o 
 -18   2   3      147.33      131.98      8.25 o 
 -16   2   3     2893.93     3066.69     81.60 o 
 -14   2   3      591.03      621.88     17.80 o 
 -12   2   3       64.48       39.73      3.88 o 
 -10   2   3     2917.66     3121.50     83.23 o 
  -8   2   3     4210.91     4471.97    131.52 o 
  -6   2   3     2554.34     2776.05     87.38 o 
  -4   2   3     2220.31     2243.33     70.71 o 
  -2   2   3       43.54       57.51      4.71 o 
   0   2   3      338.20      427.74     17.27 o 
   2   2   3      133.48      123.74      8.74 o 
   4   2   3     1205.75     1585.61     53.45 o 
   6   2   3        6.91       11.35      3.45 o 
   8   2   3      877.62      937.69     30.80 o 
  10   2   3      112.00      136.01      6.69 o 
  12   2   3     3091.26     3247.12     91.02 o 
  14   2   3       89.28       86.48      5.84 o 
  16   2   3      359.53      361.61     13.31 o 
  18   2   3     1293.53     1221.43     40.43 o 
  20   2   3     1916.92     1957.93     75.06 o 
  22   2   3     1072.73     1045.22     41.54 o 
  24   2   3      157.04      131.60     12.29 o 
  26   2   3        0.88       11.03      8.50 o 
  28   2   3        8.06        5.11      9.45 o 
  30   2   3        4.97       16.19     11.23 o 
  32   2   3        9.96       12.74     11.35 o 
  34   2   3       18.16       22.66     13.99 o 
  36   2   3       29.08       42.21     18.88 o 
 -37   3   3       77.98       61.80     22.15 o 
 -35   3   3        4.01       14.12     15.73 o 
 -33   3   3       22.07       26.11     14.41 o 
 -31   3   3        0.44       11.37     11.86 o 
 -29   3   3        3.35        4.05     11.75 o 
 -27   3   3       62.35       61.99     12.81 o 
 -25   3   3       11.65        8.99      9.74 o 
 -23   3   3      572.26      503.67     28.36 o 
 -21   3   3      210.66       83.13     13.33 o 
 -19   3   3      289.32      235.35     18.21 o 
 -17   3   3      130.59       79.60      8.99 o 
 -15   3   3       18.95       23.22      5.47 o 
 -13   3   3      201.23      207.06     10.54 o 
 -11   3   3      131.28      168.15     10.03 o 
  -9   3   3       67.62      131.40      7.78 o 
  -7   3   3      125.67      160.25      9.41 o 
  -5   3   3       39.04       63.16      5.09 o 
  -3   3   3     3474.07     3773.15    117.90 o 
  -1   3   3     1283.07     1372.02     41.93 o 
   1   3   3      341.14      401.79     14.06 o 
   3   3   3       55.55       69.83      5.28 o 
   5   3   3       23.37       15.85      3.88 o 
   7   3   3       76.45       76.48      7.02 o 
   9   3   3      155.68      163.80      9.05 o 
  11   3   3        4.65        8.71      7.20 o 
  13   3   3     2145.28     2065.23     85.33 o 
  15   3   3     4127.24     4390.74    175.53 o 
  17   3   3      118.28       82.22     15.21 o 
  19   3   3      617.54      682.06     41.60 o 
  21   3   3        4.29       15.54     10.84 o 
  23   3   3       17.63       11.06     10.37 o 
  25   3   3      119.28       92.67     20.98 o 
  27   3   3       46.18       39.34     14.02 o 
  29   3   3        3.73        6.89     13.72 o 
  31   3   3       17.72        6.06     14.60 o 
  33   3   3        6.27       25.00     18.17 o 
 -34   4   3      166.06      155.70     21.47 o 
 -32   4   3        1.79        7.94     14.33 o 
 -30   4   3        0.10       14.98     13.26 o 
 -28   4   3      473.65      438.28     32.04 o 
 -26   4   3        3.30       17.79     11.27 o 
 -24   4   3      263.21      218.04     20.82 o 
 -22   4   3       38.05       34.99     11.26 o 
 -20   4   3       37.98       52.20     11.02 o 
 -18   4   3       65.08       27.67      9.44 o 
 -16   4   3      119.60       80.60     12.20 o 
 -14   4   3      226.59      188.99     17.85 o 
 -12   4   3      548.03      538.68     37.58 o 
 -10   4   3       40.27       40.78      6.78 o 
  -8   4   3     1003.88     1003.10     38.39 o 
  -6   4   3        1.16        6.21      4.06 o 
  -4   4   3      608.75      632.06     22.20 o 
  -2   4   3       16.61       20.42      5.82 o 
   0   4   3       87.20      105.91      9.35 o 
   2   4   3     1361.95     1444.62     62.78 o 
   4   4   3      655.35      648.35     39.50 o 
   6   4   3      657.97      693.56     29.89 o 
   8   4   3      789.91      761.83     32.32 o 
  10   4   3     1695.01     1729.68     80.57 o 
  12   4   3       36.38       35.63     11.95 o 
  14   4   3       34.69       22.44      9.17 o 
  16   4   3      129.80      158.27     18.16 o 
  18   4   3      113.34       94.81     17.76 o 
  20   4   3     2985.05     2877.23    134.54 o 
  22   4   3       13.02       13.62     12.01 o 
  24   4   3      391.02      407.80     31.61 o 
  26   4   3       61.86       48.23     15.54 o 
  28   4   3        0.07        4.92     14.76 o 
  30   4   3        4.02       25.86     16.48 o 
 -29   5   3        8.82       10.86     15.62 o 
 -27   5   3        2.04        1.15     12.98 o 
 -25   5   3        0.01       -3.83     11.74 o 
 -23   5   3      230.94      195.57     19.69 o 
 -21   5   3      233.13      227.32     21.72 o 
 -19   5   3        8.79       10.07     10.06 o 
 -17   5   3      124.16      154.28     16.64 o 
 -15   5   3      337.75      335.90     27.34 o 
 -13   5   3      171.10      147.20     15.91 o 
 -11   5   3       34.93       52.53     12.02 o 
  -9   5   3      457.74      460.87     28.29 o 
  -7   5   3       64.00       66.05      8.76 o 
  -5   5   3      208.90      199.18     18.40 o 
  -3   5   3       57.55       54.61      9.87 o 
  -1   5   3       42.41       30.59      8.76 o 
   1   5   3      120.83      125.10     13.94 o 
   3   5   3       77.84       84.52     13.93 o 
   5   5   3      823.55      858.25     51.89 o 
   7   5   3      575.14      665.28     49.61 o 
   9   5   3        8.15        8.90     11.91 o 
  11   5   3      234.00      253.69     22.88 o 
  13   5   3       45.31       47.43     10.91 o 
  15   5   3       27.98       17.98      9.98 o 
  17   5   3       33.47       15.91     10.54 o 
  19   5   3       90.57       73.61     14.38 o 
  21   5   3        3.07       -0.04     11.68 o 
  23   5   3      206.53      184.47     26.60 o 
  25   5   3      137.91       55.10     16.36 o 
  27   5   3      636.93      572.26     39.30 o 
 -22   6   3        0.81        8.64     11.08 o 
 -20   6   3      349.47      363.42     27.84 o 
 -18   6   3      493.39      561.16     32.15 o 
 -16   6   3        5.05        8.84     11.60 o 
 -14   6   3        2.65        2.37     10.22 o 
 -12   6   3        3.12       -2.38      9.53 o 
 -10   6   3       35.22       23.45     14.09 o 
  -8   6   3      183.19      161.65     28.39 o 
  -6   6   3      240.59      254.82     52.27 o 
  -4   6   3      102.16      101.60     19.43 o 
  -2   6   3       71.60       30.36     17.40 o 
   0   6   3        4.60       12.70     16.67 o 
   2   6   3       67.99       82.84     19.88 o 
   4   6   3        1.01       18.16     21.08 o 
   6   6   3       26.98        9.06     12.95 o 
   8   6   3        5.97       -6.55     11.66 o 
  10   6   3        3.13        4.45     15.84 o 
  12   6   3       63.52       52.39     13.47 o 
  14   6   3       12.19       -0.08     12.19 o 
  16   6   3        5.62       21.87     13.68 o 
  18   6   3        4.74       34.30     15.50 o 
  20   6   3       33.21       21.50     16.50 o 
 -11   7   3        7.37       27.19     23.63 o 
  -9   7   3        5.11       18.08     25.26 o 
  -7   7   3       26.37       19.56     60.04 o 
  -5   7   3       33.29       -4.14     57.97 o 
  -3   7   3       22.18       76.82     66.54 o 
  -1   7   3       11.74       39.70     64.26 o 
   1   7   3       52.40       37.78     25.74 o 
   3   7   3       43.25       52.43     25.57 o 
   5   7   3       49.00       22.32     24.81 o 
   7   7   3      108.93      171.37     37.09 o 
 -40   0   4        3.46       14.80     16.58 o 
 -38   0   4       23.83       40.09     17.69 o 
 -36   0   4       27.77       28.41     16.75 o 
 -34   0   4       91.51       98.99     19.01 o 
 -32   0   4       56.94       51.78     16.68 o 
 -30   0   4       51.44       58.63     14.14 o 
 -28   0   4      103.26      104.59     16.11 o 
 -26   0   4      144.29      125.05     11.55 o 
 -24   0   4      608.27      612.25     24.12 o 
 -22   0   4      130.64      137.37      8.74 o 
 -20   0   4     1338.33     1476.44     45.09 o 
 -18   0   4     1106.09     1068.96     30.36 o 
 -16   0   4      362.44      347.67     12.00 o 
 -14   0   4       17.90       18.83      3.36 o 
 -12   0   4     1551.97     1634.10     44.10 o 
 -10   0   4      169.46      120.86      6.76 o 
  -8   0   4       31.57       37.15      4.26 o 
  -6   0   4    25407.52    25271.30    676.75 o 
  -4   0   4     5849.89     5032.66    142.85 o 
  -2   0   4      618.47      586.64     21.27 o 
   0   0   4     3816.74     3512.93    117.88 o 
   2   0   4      562.68      572.02     19.77 o 
   4   0   4      532.16      529.17     17.73 o 
   6   0   4     6972.81     7152.63    193.95 o 
   8   0   4        0.62       11.00      3.34 o 
  10   0   4     1000.20     1349.11     42.23 o 
  12   0   4      830.65      805.03     26.56 o 
  14   0   4     2830.54     3333.04    100.83 o 
  16   0   4       72.44       39.57      5.66 o 
  18   0   4      258.44      255.42     16.61 o 
  20   0   4      221.17      239.09     16.02 o 
  22   0   4      131.48      135.80     15.05 o 
  24   0   4       25.93       22.34     10.13 o 
  26   0   4      161.17      179.14     21.13 o 
  28   0   4      498.16      512.22     39.58 o 
  30   0   4     8541.96     9649.52    635.27 o 
  32   0   4      603.18      601.94     45.66 o 
  34   0   4      585.86      623.93     48.93 o 
  36   0   4       24.01       37.86     15.65 o 
 -39   1   4       35.20       44.59     15.65 o 
 -37   1   4       34.03       38.88     14.89 o 
 -35   1   4        6.75       18.40     17.12 o 
 -33   1   4       73.45       70.24     13.03 o 
 -31   1   4      230.71      196.28     13.71 o 
 -29   1   4      121.62       84.00     11.55 o 
 -27   1   4      190.98      180.62     11.34 o 
 -25   1   4       66.58       77.60      6.64 o 
 -23   1   4      548.08      536.48     16.91 o 
 -21   1   4      595.91      621.77     17.19 o 
 -19   1   4      157.00      139.53      5.56 o 
 -17   1   4        3.06        5.42      2.22 o 
 -15   1   4      400.77      418.29      9.92 o 
 -13   1   4     1402.29     1400.90     28.69 o 
 -11   1   4     2657.04     2562.03     51.00 o 
  -9   1   4      166.00      198.16      6.10 o 
  -7   1   4      962.46     1016.84     22.09 o 
  -5   1   4     2243.80     2091.60     49.70 o 
  -3   1   4      267.05      261.98      7.73 o 
  -1   1   4      511.10      586.58     15.50 o 
   1   1   4    10946.04    10753.82    260.23 o 
   3   1   4       97.24      112.44      6.96 o 
   5   1   4     3535.05     3972.87     97.25 o 
   7   1   4     2573.50     2770.57     70.52 o 
   9   1   4     1072.42     1242.09     30.45 o 
  11   1   4       11.31        8.59      1.86 o 
  13   1   4       55.99       71.09      4.50 o 
  15   1   4       20.02       34.02      3.25 o 
  17   1   4        3.70       12.24      3.18 o 
  19   1   4       42.14       37.14      5.73 o 
  21   1   4       10.37       11.07      5.16 o 
  23   1   4     1715.25     1726.58     66.19 o 
  25   1   4     1248.49     1206.74     61.97 o 
  27   1   4      666.37      594.85     32.68 o 
  29   1   4        0.86       19.25     10.70 o 
  31   1   4        9.53       18.63     11.93 o 
  33   1   4       10.45       27.07     14.98 o 
  35   1   4     1094.60     1315.08     66.57 o 
  37   1   4       86.47      102.66     21.08 o 
 -38   2   4        0.29       19.57     21.86 o 
 -36   2   4      155.30      131.58     27.88 o 
 -34   2   4      604.19      584.47     31.87 o 
 -32   2   4      204.35      199.63     23.09 o 
 -30   2   4        0.93       15.93      8.05 o 
 -28   2   4      257.67      192.39     16.47 o 
 -26   2   4       28.52       16.79      6.27 o 
 -24   2   4      469.55      393.96     19.33 o 
 -22   2   4       60.23       62.05      7.53 o 
 -20   2   4        7.17        6.44      4.68 o 
 -18   2   4     1088.06     1016.25     28.54 o 
 -16   2   4       58.09       63.00      4.63 o 
 -14   2   4      701.78      662.71     18.49 o 
 -12   2   4        0.00        9.27      2.79 o 
 -10   2   4      768.38      751.28     22.79 o 
  -8   2   4     5021.30     5081.08    122.70 o 
  -6   2   4       69.25       70.51      8.65 o 
  -4   2   4      138.12      121.62      5.54 o 
  -2   2   4      309.62      366.86     11.70 o 
   0   2   4     1283.83     1305.70     39.28 o 
   2   2   4    13320.27    13735.67    414.86 o 
   4   2   4        1.03        2.83      3.68 o 
   6   2   4        9.52       13.14      3.72 o 
   8   2   4      238.43      326.25     11.36 o 
  10   2   4      767.60      864.92     27.38 o 
  12   2   4      298.77      259.54     10.89 o 
  14   2   4       81.87       77.29      6.23 o 
  16   2   4       55.33       55.80      5.87 o 
  18   2   4     2342.21     2341.14     89.39 o 
  20   2   4      219.95      159.27     12.42 o 
  22   2   4     1053.58     1074.35     43.27 o 
  24   2   4       91.40       86.73     11.31 o 
  26   2   4       40.93       31.36     10.78 o 
  28   2   4      117.27      109.28     15.98 o 
  30   2   4        1.46       12.88     11.58 o 
  32   2   4       71.57       79.52     15.21 o 
  34   2   4       49.38       88.37     25.76 o 
 -37   3   4      541.18      608.34     94.07 o 
 -35   3   4       16.34      -11.35     14.55 o 
 -33   3   4       13.84        8.10     13.35 o 
 -31   3   4       15.92       18.81     12.18 o 
 -29   3   4        8.41       36.29     12.88 o 
 -27   3   4      154.27      122.44     15.73 o 
 -25   3   4        1.66        6.79      9.35 o 
 -23   3   4     1743.11     1628.36     67.85 o 
 -21   3   4        2.08        4.09      7.95 o 
 -19   3   4     1252.26     1100.87     43.95 o 
 -17   3   4       62.13       41.15      7.24 o 
 -15   3   4      264.30      272.06     13.71 o 
 -13   3   4       69.67       49.33      5.76 o 
 -11   3   4        0.33       11.91      6.46 o 
  -9   3   4      317.47      351.03     13.90 o 
  -7   3   4      447.97      477.93     17.19 o 
  -5   3   4        2.24       11.29      3.75 o 
  -3   3   4    10741.02    11525.37    337.42 o 
  -1   3   4      448.38      430.97     15.29 o 
   1   3   4      747.55      777.69     26.83 o 
   3   3   4      134.07      134.35      8.31 o 
   5   3   4       46.73       57.05      5.16 o 
   7   3   4     1269.85     1339.29     43.63 o 
   9   3   4      146.21      138.16     11.34 o 
  11   3   4       49.56       43.37      6.54 o 
  13   3   4     1984.16     2053.26     84.89 o 
  15   3   4      943.77      929.04     49.23 o 
  17   3   4      640.64      625.11     51.82 o 
  19   3   4        0.83       33.06     18.96 o 
  21   3   4      146.93      159.56     16.86 o 
  23   3   4       66.56       69.06     13.68 o 
  25   3   4       16.47       32.10     13.75 o 
  27   3   4       14.78        8.19     13.45 o 
  29   3   4        9.34       37.54     15.98 o 
  31   3   4        0.13       -6.92     16.40 o 
  33   3   4        3.51       15.36     19.52 o 
 -34   4   4      103.02      104.30     19.61 o 
 -32   4   4      565.71      588.61     37.01 o 
 -30   4   4       60.73       72.11     16.14 o 
 -28   4   4       15.72        6.90     12.13 o 
 -26   4   4      155.30       99.20     15.11 o 
 -24   4   4       24.84       23.60     10.97 o 
 -22   4   4        6.79       24.46     10.31 o 
 -20   4   4       25.00       21.79     10.33 o 
 -18   4   4       21.54       19.42      8.85 o 
 -16   4   4     1584.79     1298.10     58.85 o 
 -14   4   4       13.94       19.91      6.37 o 
 -12   4   4      136.52      110.37     14.17 o 
 -10   4   4     1415.18     1481.25     64.13 o 
  -8   4   4      555.81      602.82     29.41 o 
  -6   4   4      137.32      177.64     15.36 o 
  -4   4   4      199.30      194.04     10.63 o 
  -2   4   4      142.96      143.41      9.53 o 
   0   4   4        3.56        3.23      4.49 o 
   2   4   4        1.07        8.27      4.88 o 
   4   4   4     1867.04     1774.27     60.24 o 
   6   4   4        0.51       14.39      5.34 o 
   8   4   4       68.83       60.57      9.80 o 
  10   4   4      566.53      527.34     46.34 o 
  12   4   4      209.29      189.08     17.22 o 
  14   4   4       36.10       26.49      9.67 o 
  16   4   4       66.65       43.15     11.99 o 
  18   4   4       50.09       41.87     15.37 o 
  20   4   4      717.71      752.49     45.36 o 
  22   4   4      121.33      125.44     24.03 o 
  24   4   4      201.02      167.10     27.76 o 
  26   4   4       11.50       14.32     15.30 o 
  28   4   4       14.94       28.84     18.50 o 
  30   4   4      131.76       95.87     21.59 o 
 -29   5   4      214.08      231.56     31.03 o 
 -27   5   4       30.83       33.92     15.36 o 
 -25   5   4       26.33       37.83     12.96 o 
 -23   5   4       17.62       17.75     11.42 o 
 -21   5   4       11.59       14.46     13.14 o 
 -19   5   4        1.17        6.49      9.78 o 
 -17   5   4      111.97      131.34     14.53 o 
 -15   5   4      298.02      309.77     21.27 o 
 -13   5   4      215.65      209.83     25.50 o 
 -11   5   4      514.37      521.89     27.92 o 
  -9   5   4      350.38      326.72     19.74 o 
  -7   5   4      140.20      136.10     18.12 o 
  -5   5   4      163.43      178.35     15.17 o 
  -3   5   4       13.47        6.69      7.58 o 
  -1   5   4      307.43      312.56     24.86 o 
   1   5   4       58.93       36.21     11.04 o 
   3   5   4       97.44      102.51     16.82 o 
   5   5   4       12.11       24.36     11.93 o 
   7   5   4      147.43      142.58     16.23 o 
   9   5   4      333.31      295.07     25.00 o 
  11   5   4      132.31      135.04     15.15 o 
  13   5   4        2.91       13.39      9.18 o 
  15   5   4        8.48       26.93     10.66 o 
  17   5   4        2.76       17.14     11.23 o 
  19   5   4       71.81       64.44     16.15 o 
  21   5   4        0.91       28.24     13.23 o 
  23   5   4       19.71       53.89     15.42 o 
  25   5   4     1361.20     1394.91     75.21 o 
 -22   6   4       60.15       80.25     15.90 o 
 -20   6   4        3.54       13.17     12.02 o 
 -18   6   4       17.65       18.74     11.48 o 
 -16   6   4        6.47       16.26     10.23 o 
 -14   6   4       25.85       11.97     11.76 o 
 -12   6   4       50.58       55.02     12.61 o 
 -10   6   4       16.80       19.54     21.10 o 
  -8   6   4       27.70       29.85     21.53 o 
  -6   6   4      319.92      310.21     34.11 o 
  -4   6   4      193.42      176.00     29.03 o 
  -2   6   4        2.89        7.29     16.52 o 
   0   6   4       47.58       36.21     19.57 o 
   2   6   4       13.52       18.44     11.74 o 
   4   6   4        3.72        3.43     11.85 o 
   6   6   4       53.54       65.93     20.99 o 
   8   6   4      110.81      166.51     24.09 o 
  10   6   4        0.84       -4.55     11.08 o 
  12   6   4       45.92       21.15     13.29 o 
  14   6   4       33.38       10.78     20.18 o 
  16   6   4       59.83       48.08     22.18 o 
  18   6   4       76.70       57.25     18.08 o 
  -9   7   4       34.70       23.02     18.07 o 
  -7   7   4        7.36       23.95     31.31 o 
  -5   7   4       39.27       76.02     88.57 o 
  -3   7   4       15.91        6.33     23.88 o 
  -1   7   4        1.10        4.02     19.44 o 
   1   7   4      169.55      136.80     32.82 o 
   3   7   4       35.20       42.50     31.70 o 
   5   7   4        5.94      -18.76     37.52 o 
 -39   1   5        6.30       20.76     15.46 o 
 -37   1   5       31.65       40.89     17.83 o 
 -35   1   5        0.03       13.31      9.63 o 
 -33   1   5       30.70       34.71     10.04 o 
 -31   1   5      473.31      494.35     23.36 o 
 -29   1   5     1544.88     1639.66     54.74 o 
 -27   1   5       59.20       61.99      8.30 o 
 -25   1   5       88.49       57.14      6.38 o 
 -23   1   5       63.94       64.56      6.02 o 
 -21   1   5       41.04       29.24      4.48 o 
 -19   1   5      238.47      231.88      8.88 o 
 -17   1   5        2.95       13.59      2.62 o 
 -15   1   5      545.82      530.98     12.59 o 
 -13   1   5     6781.33     7007.72    137.44 o 
 -11   1   5       45.81       38.62      2.77 o 
  -9   1   5     3120.69     3114.20     61.49 o 
  -7   1   5     1428.07     1474.13     30.49 o 
  -5   1   5     1121.20     1161.68     24.12 o 
  -3   1   5      256.49      269.11      8.67 o 
  -1   1   5     4583.03     4920.63    116.27 o 
   1   1   5      443.35      509.12     12.93 o 
   3   1   5     1070.59     1126.74     29.02 o 
   5   1   5     1476.13     1546.91     40.52 o 
   7   1   5     5965.23     6756.73    170.78 o 
   9   1   5      286.33      295.67      9.22 o 
  11   1   5     1833.33     2001.87     44.78 o 
  13   1   5        0.05        5.13      2.33 o 
  15   1   5       26.31       43.02      6.36 o 
  17   1   5      551.46      533.74     16.91 o 
  19   1   5     1031.84     1106.34     35.97 o 
  21   1   5       29.03       18.55      6.18 o 
  23   1   5      473.03      381.63     36.47 o 
  25   1   5      329.06      272.86     17.07 o 
  27   1   5      503.41      573.39     35.96 o 
  29   1   5        1.21       20.23     11.25 o 
  31   1   5       24.26       16.54     12.71 o 
  33   1   5       19.74       19.67     13.54 o 
  35   1   5     1180.06     1161.85     67.64 o 
 -38   2   5      158.00       60.23     20.78 o 
 -36   2   5       49.71       26.49     24.95 o 
 -34   2   5      912.34     1000.33     62.20 o 
 -32   2   5        0.46        5.03     10.69 o 
 -30   2   5       10.53       13.96      7.67 o 
 -28   2   5       11.66       16.64      6.90 o 
 -26   2   5       10.92       11.21      5.04 o 
 -24   2   5      211.87      165.15     12.99 o 
 -22   2   5       33.39       14.36      6.51 o 
 -20   2   5       63.41       55.97      6.69 o 
 -18   2   5     2128.99     2271.12     59.53 o 
 -16   2   5     1271.19     1334.49     34.96 o 
 -14   2   5        3.74       15.88      3.52 o 
 -12   2   5       34.85       28.41      3.91 o 
 -10   2   5      103.33      118.91      5.58 o 
  -8   2   5      152.99      143.15      6.07 o 
  -6   2   5      661.71      652.83     18.14 o 
  -4   2   5       11.24       10.76      2.57 o 
  -2   2   5      741.20      798.37     24.28 o 
   0   2   5      456.80      509.37     17.68 o 
   2   2   5     4674.14     5120.78    157.29 o 
   4   2   5     1113.10     1314.17     37.89 o 
   6   2   5     1739.12     1778.69     50.58 o 
   8   2   5      619.92      693.46     21.36 o 
  10   2   5       53.07       65.72      5.00 o 
  12   2   5        4.61       11.05      2.98 o 
  14   2   5        1.64        8.50      4.35 o 
  16   2   5       44.49       37.68      8.63 o 
  18   2   5      276.44      232.85     23.42 o 
  20   2   5      503.59      480.50     33.23 o 
  22   2   5      128.66      141.74     13.05 o 
  24   2   5       58.36       53.96     10.97 o 
  26   2   5       62.38       91.91     12.96 o 
  28   2   5        0.87       -5.15     11.62 o 
  30   2   5      105.39       82.50     16.15 o 
  32   2   5        2.09       13.02     14.20 o 
  34   2   5       15.75       31.70     22.38 o 
 -37   3   5      420.53      491.69     33.95 o 
 -35   3   5       45.99       61.23     16.94 o 
 -33   3   5        8.08        8.86     15.28 o 
 -31   3   5        1.52       10.71     12.17 o 
 -29   3   5       50.51       52.53     13.55 o 
 -27   3   5        0.36       29.73     11.45 o 
 -25   3   5       54.36       51.25     16.09 o 
 -23   3   5        8.81       13.21      9.31 o 
 -21   3   5      359.47      398.65     29.39 o 
 -19   3   5      210.34      126.14     11.61 o 
 -17   3   5        1.01        9.81      7.20 o 
 -15   3   5       16.14       27.28      6.22 o 
 -13   3   5       37.02       39.88      8.61 o 
 -11   3   5      137.97      126.37      8.17 o 
  -9   3   5       18.36       35.94      4.71 o 
  -7   3   5        1.95        4.91      3.27 o 
  -5   3   5      722.84      752.50     22.46 o 
  -3   3   5     1235.10     1297.66     35.32 o 
  -1   3   5        0.12        6.67      3.11 o 
   1   3   5       46.84       50.95      5.31 o 
   3   3   5       48.81       39.06      5.44 o 
   5   3   5      365.06      381.61     15.46 o 
   7   3   5      458.17      379.00     19.06 o 
   9   3   5      398.74      372.55     18.36 o 
  11   3   5       91.38       86.61     13.50 o 
  13   3   5       32.90       48.26      8.78 o 
  15   3   5        0.60       16.23     10.09 o 
  17   3   5       56.77       63.36     13.42 o 
  19   3   5        1.44       21.31     10.23 o 
  21   3   5        0.43        4.22     10.77 o 
  23   3   5        8.28      -10.97     10.97 o 
  25   3   5        6.28       11.15     12.32 o 
  27   3   5      108.16      113.78     19.68 o 
  29   3   5        8.43       27.68     16.51 o 
  31   3   5        5.25       16.38     19.76 o 
 -34   4   5      116.77       98.27     19.01 o 
 -32   4   5      622.91      741.14     42.17 o 
 -30   4   5        1.57        9.17     13.39 o 
 -28   4   5       17.04       17.45     12.43 o 
 -26   4   5      114.24       87.62     18.05 o 
 -24   4   5        0.78        2.21      9.82 o 
 -22   4   5       56.04       44.21     11.24 o 
 -20   4   5        7.83       13.42     11.28 o 
 -18   4   5      294.72      265.30     18.90 o 
 -16   4   5       47.40       17.18      8.25 o 
 -14   4   5      232.03      148.60     13.97 o 
 -12   4   5        3.52        4.78      4.86 o 
 -10   4   5       81.82       80.61      8.03 o 
  -8   4   5      365.34      370.99     27.28 o 
  -6   4   5      115.23      124.62     11.07 o 
  -4   4   5       56.64       53.87     10.32 o 
  -2   4   5       59.15       81.10      8.41 o 
   0   4   5      249.91      274.91     11.84 o 
   2   4   5     1616.64     1676.70     53.90 o 
   4   4   5      214.11      163.17     10.82 o 
   6   4   5       54.37       41.19      9.32 o 
   8   4   5        5.66       16.78      8.08 o 
  10   4   5      159.28      162.27     20.28 o 
  12   4   5      166.23      184.63     18.15 o 
  14   4   5       10.49       17.59     10.61 o 
  16   4   5       30.97       33.07     12.20 o 
  18   4   5      189.78      239.01     22.97 o 
  20   4   5        3.74       13.29     12.73 o 
  22   4   5      314.33      259.30     26.08 o 
  24   4   5       10.75       20.80     14.67 o 
  26   4   5        7.03       -3.68     16.60 o 
  28   4   5       12.22       -3.91     20.04 o 
 -29   5   5      249.36      276.64     24.81 o 
 -27   5   5      643.16      723.44     40.52 o 
 -25   5   5       19.04       32.19     13.16 o 
 -23   5   5        0.69      -10.66     10.66 o 
 -21   5   5       55.71       48.45     12.46 o 
 -19   5   5       34.68       29.58     10.71 o 
 -17   5   5       17.01       17.62      8.60 o 
 -15   5   5       15.72       24.72     10.14 o 
 -13   5   5       27.09       31.70     10.72 o 
 -11   5   5      333.43      290.98     20.71 o 
  -9   5   5       22.94       31.72      8.40 o 
  -7   5   5      122.31       83.91     10.61 o 
  -5   5   5       26.21       21.52      9.49 o 
  -3   5   5       39.78       67.05     15.04 o 
  -1   5   5      440.13      451.41     28.17 o 
   1   5   5      317.12      281.07     20.64 o 
   3   5   5       36.04       40.79     10.94 o 
   5   5   5      363.89      374.27     32.68 o 
   7   5   5      177.29      215.22     21.52 o 
   9   5   5      337.85      300.92     26.79 o 
  11   5   5       82.61       84.69     19.79 o 
  13   5   5       82.87       96.47     14.25 o 
  15   5   5        0.63        6.81     10.89 o 
  17   5   5       41.04       89.49     17.30 o 
  19   5   5        1.99       16.86     14.39 o 
  21   5   5        2.65       25.05     14.48 o 
  23   5   5        0.73       19.26     15.45 o 
  25   5   5      183.01      187.24     41.83 o 
 -22   6   5      116.46      104.61     22.23 o 
 -20   6   5        7.42        7.56     12.00 o 
 -18   6   5       52.03       52.61     13.10 o 
 -16   6   5        1.21       11.15     10.88 o 
 -14   6   5        1.72       13.38     10.21 o 
 -12   6   5       26.25       33.81     10.12 o 
 -10   6   5       16.70       25.27     18.70 o 
  -8   6   5      716.48      719.05     96.05 o 
  -6   6   5      401.34      452.81     36.11 o 
  -4   6   5      414.14      433.38     29.85 o 
  -2   6   5       69.59       44.25     15.81 o 
   0   6   5        0.18       31.32     13.93 o 
   2   6   5       39.69       57.77     15.44 o 
   4   6   5       70.62       45.05     15.81 o 
   6   6   5        0.18       26.55     16.07 o 
   8   6   5        1.92       16.11     12.73 o 
  10   6   5       90.53      115.12     18.67 o 
  12   6   5      460.62      564.69     41.35 o 
  14   6   5      323.26      317.98     31.68 o 
  16   6   5       79.96       78.78     20.32 o 
  18   6   5        2.78       -5.50     15.90 o 
  -7   7   5        2.23       11.10     21.60 o 
  -5   7   5        0.35       17.46     23.17 o 
  -3   7   5       18.32       14.62     22.30 o 
  -1   7   5       11.21        8.78     22.18 o 
   1   7   5      149.32      176.38     64.94 o 
   3   7   5       35.37       -1.51     41.59 o 
 -40   0   6       22.95       31.73     19.25 o 
 -38   0   6       73.97       62.99     18.75 o 
 -36   0   6       47.17       55.48     35.68 o 
 -34   0   6      135.47      118.92     20.94 o 
 -32   0   6       92.99       99.08     18.46 o 
 -30   0   6        0.54        6.28     10.77 o 
 -28   0   6       51.96       62.60     11.57 o 
 -26   0   6     2680.21     2671.24    119.84 o 
 -24   0   6    11197.25    11461.13    414.19 o 
 -22   0   6     1407.17     1366.81     43.21 o 
 -20   0   6      620.16      634.59     22.63 o 
 -18   0   6       65.69       75.73      8.31 o 
 -16   0   6      411.68      372.33     15.46 o 
 -14   0   6       72.72       55.26      5.55 o 
 -12   0   6      602.95      552.70     16.46 o 
 -10   0   6       84.23       71.77      5.41 o 
  -8   0   6    18833.03    19968.18    536.44 o 
  -6   0   6       63.33       83.39      7.08 o 
  -4   0   6    16495.07    16839.24    496.51 o 
  -2   0   6      862.59      828.57     28.35 o 
   0   0   6     2582.79     2610.74     80.09 o 
   2   0   6      437.31      416.01     16.17 o 
   4   0   6        0.41       -3.52      3.52 o 
   6   0   6     1012.83     1064.10     31.16 o 
   8   0   6      376.69      375.59     13.20 o 
  10   0   6       89.16       87.52      7.78 o 
  12   0   6    12518.30    13781.65    409.03 o 
  14   0   6       37.47       35.11      5.88 o 
  16   0   6      917.57     1089.09     43.55 o 
  18   0   6       28.82       27.27      7.20 o 
  20   0   6       50.84       36.90      8.41 o 
  22   0   6      778.32      811.38     38.21 o 
  24   0   6      202.85      182.35     18.51 o 
  26   0   6        0.27       -1.49     10.18 o 
  28   0   6     1071.41     1098.68     60.82 o 
  30   0   6      731.28      708.63     44.08 o 
  32   0   6      411.97      389.85     43.29 o 
  34   0   6       49.13       39.98     18.35 o 
 -39   1   6       18.79       21.05     15.39 o 
 -37   1   6        6.56       26.03     14.30 o 
 -35   1   6        9.36        1.85     12.53 o 
 -33   1   6       36.88       29.57      9.46 o 
 -31   1   6        8.48       13.65      9.54 o 
 -29   1   6     2750.50     2878.47     92.30 o 
 -27   1   6        1.61       15.88      6.17 o 
 -25   1   6       19.20       25.25      5.59 o 
 -23   1   6      204.88      210.30      9.38 o 
 -21   1   6      524.86      514.68     16.12 o 
 -19   1   6      458.76      481.59     16.56 o 
 -17   1   6     2437.43     2207.38     50.65 o 
 -15   1   6      347.70      387.53     10.02 o 
 -13   1   6      606.97      624.30     14.06 o 
 -11   1   6      332.93      384.09      9.18 o 
  -9   1   6     1185.99     1247.50     25.17 o 
  -7   1   6       93.05       76.21      3.42 o 
  -5   1   6      100.93       85.04      3.49 o 
  -3   1   6      902.39      943.73     22.10 o 
  -1   1   6     5069.48     5190.98    125.35 o 
   1   1   6     1517.85     1543.74     36.34 o 
   3   1   6        2.15       13.80      3.32 o 
   5   1   6     2570.52     2801.63     65.54 o 
   7   1   6     1839.65     1948.55     45.86 o 
   9   1   6      213.28      251.06      7.50 o 
  11   1   6       89.59       79.73      5.88 o 
  13   1   6      171.61      163.24      6.83 o 
  15   1   6        8.56        8.45      4.24 o 
  17   1   6     1293.72     1395.65     43.63 o 
  19   1   6      366.15      388.89     20.72 o 
  21   1   6        8.49        6.96      5.70 o 
  23   1   6      127.07      121.75     10.45 o 
  25   1   6      463.60      536.63     28.49 o 
  27   1   6      152.76      164.90     16.69 o 
  29   1   6        1.19       19.04     11.59 o 
  31   1   6       18.16        5.56     14.23 o 
  33   1   6      303.87      270.04     37.16 o 
  35   1   6        0.62      -20.23     21.90 o 
 -38   2   6       31.44       42.17     20.02 o 
 -36   2   6      855.26      921.67     73.32 o 
 -34   2   6      645.40      600.36     34.42 o 
 -32   2   6      527.74      563.79     29.98 o 
 -30   2   6        5.46       22.98     10.18 o 
 -28   2   6       67.20       61.38     13.19 o 
 -26   2   6      204.81      205.37     14.75 o 
 -24   2   6       23.89       20.24      7.48 o 
 -22   2   6      101.07       71.43      8.50 o 
 -20   2   6       16.48        5.08      5.21 o 
 -18   2   6       48.43       70.20      5.70 o 
 -16   2   6      740.13      731.38     20.86 o 
 -14   2   6      350.73      338.14     11.38 o 
 -12   2   6      999.04      883.77     22.99 o 
 -10   2   6      131.80      132.25      7.08 o 
  -8   2   6     1610.92     1568.55     40.36 o 
  -6   2   6     1118.35     1118.07     28.65 o 
  -4   2   6        0.09        6.24      2.70 o 
  -2   2   6      198.93      182.91      7.66 o 
   0   2   6      892.30     1066.29     32.91 o 
   2   2   6      197.62      219.62      8.85 o 
   4   2   6     3218.49     3294.58     91.90 o 
   6   2   6       10.07       18.53      3.93 o 
   8   2   6      141.32      155.60      7.22 o 
  10   2   6      721.99      776.37     23.76 o 
  12   2   6        7.49       15.03      3.96 o 
  14   2   6      222.44      184.71     11.61 o 
  16   2   6      514.86      465.33     25.38 o 
  18   2   6        7.04        2.30      9.10 o 
  20   2   6      121.74      115.39     12.74 o 
  22   2   6       60.13       61.56     11.15 o 
  24   2   6      306.35      323.86     22.81 o 
  26   2   6        4.94       17.87     11.26 o 
  28   2   6        4.80       11.62     12.96 o 
  30   2   6        7.06       22.39     14.15 o 
  32   2   6       26.34       36.74     16.74 o 
 -37   3   6      495.47      516.25     43.09 o 
 -35   3   6      115.26      118.21     19.48 o 
 -33   3   6       61.03       66.87     15.12 o 
 -31   3   6      151.31      125.83     17.62 o 
 -29   3   6       28.89       30.61     12.75 o 
 -27   3   6        3.54       10.31     10.97 o 
 -25   3   6       12.59        9.37     11.78 o 
 -23   3   6        3.29        3.60      9.27 o 
 -21   3   6        9.42        6.37      8.10 o 
 -19   3   6        2.50       10.59      7.49 o 
 -17   3   6       11.00       13.29      7.17 o 
 -15   3   6      292.25      256.47     19.50 o 
 -13   3   6      259.63      255.31     14.79 o 
 -11   3   6      131.51      121.87     10.70 o 
  -9   3   6      451.96      428.62     17.25 o 
  -7   3   6       28.78       17.58      4.24 o 
  -5   3   6      549.92      548.52     19.95 o 
  -3   3   6      368.33      369.43     14.68 o 
  -1   3   6      138.50      138.80      7.65 o 
   1   3   6      118.23      130.51     10.36 o 
   3   3   6       95.35       73.26      8.61 o 
   5   3   6       69.98       65.69      8.17 o 
   7   3   6       80.19       86.41      8.11 o 
   9   3   6     2773.16     2685.23    102.56 o 
  11   3   6      291.05      319.86     31.34 o 
  13   3   6      187.15      186.37     18.92 o 
  15   3   6      134.47      114.02     16.11 o 
  17   3   6       45.01       41.96     11.85 o 
  19   3   6        4.28       -0.89     10.04 o 
  21   3   6      206.20      224.88     22.85 o 
  23   3   6       60.40       60.66     14.65 o 
  25   3   6       56.14       45.59     14.70 o 
  27   3   6        1.47       31.68     15.99 o 
  29   3   6      223.15      228.54     29.49 o 
  31   3   6        2.51      -19.36     19.63 o 
 -32   4   6       60.55       66.10     21.11 o 
 -30   4   6      205.04      210.80     31.40 o 
 -28   4   6        7.07       39.97     13.66 o 
 -26   4   6        1.17        1.44     10.94 o 
 -24   4   6      377.19      298.80     22.62 o 
 -22   4   6       15.49        8.82     10.00 o 
 -20   4   6       19.41       21.50     10.00 o 
 -18   4   6       14.08       13.84      8.70 o 
 -16   4   6       82.29       42.47      9.60 o 
 -14   4   6        8.53       12.41      9.69 o 
 -12   4   6        0.33        5.19      8.56 o 
 -10   4   6       13.38       13.99      5.80 o 
  -8   4   6       19.17       28.98      7.67 o 
  -6   4   6      115.69      102.85     13.13 o 
  -4   4   6       45.75       36.76      7.89 o 
  -2   4   6        0.22       -0.96      5.26 o 
   0   4   6       55.18       54.31      7.26 o 
   2   4   6     2045.01     2005.88     72.82 o 
   4   4   6       49.84       33.66      9.21 o 
   6   4   6      184.41      123.45     16.80 o 
   8   4   6       38.42       26.28      9.35 o 
  10   4   6      115.37       69.45     12.17 o 
  12   4   6        2.77        1.08      9.19 o 
  14   4   6       36.29       36.98     13.98 o 
  16   4   6      542.86      632.72     40.03 o 
  18   4   6        0.37        1.05     11.85 o 
  20   4   6       55.37       91.17     17.66 o 
  22   4   6      266.25      357.15     31.59 o 
  24   4   6       11.56       19.51     17.01 o 
  26   4   6       17.27       21.41     17.79 o 
  28   4   6        4.08       -5.05     19.45 o 
 -29   5   6      463.94      527.51     40.58 o 
 -27   5   6      716.99      939.98     63.56 o 
 -25   5   6       19.96       20.52     13.02 o 
 -23   5   6        1.32       -5.01     11.59 o 
 -21   5   6        0.65       14.04     10.16 o 
 -19   5   6      957.47      976.26     45.10 o 
 -17   5   6       51.38       66.54     12.29 o 
 -15   5   6        2.36       18.10      9.72 o 
 -13   5   6      342.30      283.95     20.83 o 
 -11   5   6       29.01       22.97      9.16 o 
  -9   5   6      207.12      186.34     14.45 o 
  -7   5   6        6.53       22.72      8.07 o 
  -5   5   6       75.83       98.01     20.64 o 
  -3   5   6      879.68      811.99     40.81 o 
  -1   5   6      169.40      149.90     15.07 o 
   1   5   6       51.02       39.06     13.60 o 
   3   5   6        9.06        2.27     11.18 o 
   5   5   6        7.27        8.35     11.53 o 
   7   5   6      748.75      742.15     36.72 o 
   9   5   6      154.42      162.19     17.06 o 
  11   5   6        0.24        2.52      9.97 o 
  13   5   6       10.95        9.37     10.49 o 
  15   5   6       28.41       49.51     14.20 o 
  17   5   6      652.44      850.55     64.01 o 
  19   5   6       34.00       32.79     14.77 o 
  21   5   6        2.00       21.59     15.32 o 
  23   5   6        7.95        9.82     16.19 o 
 -22   6   6      519.23      717.44     62.90 o 
 -20   6   6        0.89       10.63     12.50 o 
 -18   6   6       81.58       80.25     14.76 o 
 -16   6   6        0.01       11.73     11.13 o 
 -14   6   6       12.19       13.19     10.47 o 
 -12   6   6       67.06       65.90     18.22 o 
 -10   6   6       88.51       72.07     21.85 o 
  -8   6   6      202.76      173.78     16.42 o 
  -6   6   6        5.52        1.97      9.98 o 
  -4   6   6       73.49       85.67     14.42 o 
  -2   6   6      192.46      168.15     19.10 o 
   0   6   6       34.15       57.82     13.21 o 
   2   6   6       28.73       24.03     16.03 o 
   4   6   6       23.88       28.68     12.85 o 
   6   6   6       50.52       44.96     26.09 o 
   8   6   6        5.86        2.93     13.45 o 
  10   6   6       87.84       97.85     23.78 o 
  12   6   6      429.89      367.50     33.85 o 
  14   6   6       92.31       73.08     21.29 o 
  16   6   6       25.72       21.89     17.19 o 
 -39   1   7       20.80       17.70     15.50 o 
 -37   1   7      325.25      322.43     27.01 o 
 -35   1   7        7.35        6.32     10.14 o 
 -33   1   7      131.00      144.23     14.87 o 
 -31   1   7     1335.45     1336.93     49.03 o 
 -29   1   7      300.85      313.01     16.36 o 
 -27   1   7     1187.84     1174.26     37.76 o 
 -25   1   7       13.71        8.27      5.58 o 
 -23   1   7       74.02       56.60      6.08 o 
 -21   1   7     1622.44     1516.54     39.35 o 
 -19   1   7     4755.09     4572.11    110.92 o 
 -17   1   7      588.53      579.00     15.32 o 
 -15   1   7      707.56      592.00     15.25 o 
 -13   1   7        5.91       11.07      2.52 o 
 -11   1   7      867.32      937.77     20.09 o 
  -9   1   7       19.82       42.65      3.94 o 
  -7   1   7        0.92        1.41      2.08 o 
  -5   1   7       79.09       47.96      3.88 o 
  -3   1   7     5152.93     5526.12    119.81 o 
  -1   1   7      900.42      944.30     21.94 o 
   1   1   7     1536.58     1692.93     37.13 o 
   3   1   7      175.04      147.49      6.28 o 
   5   1   7      375.71      390.52      9.71 o 
   7   1   7      263.96      276.93      8.09 o 
   9   1   7       92.33       61.29      6.01 o 
  11   1   7        0.28        7.62      3.04 o 
  13   1   7       72.46       72.48      5.50 o 
  15   1   7        0.10       10.61      4.76 o 
  17   1   7     1500.73     1512.94     47.12 o 
  19   1   7      610.73      459.54     55.76 o 
  21   1   7      165.61      177.35     20.35 o 
  23   1   7       18.97       19.34     10.37 o 
  25   1   7       22.89       39.36     18.23 o 
  27   1   7       22.89       31.95     12.54 o 
  29   1   7       11.13       25.97     13.85 o 
  31   1   7        1.99      -11.28     13.51 o 
  33   1   7      143.93      154.28     23.94 o 
 -38   2   7       12.78       11.06     20.46 o 
 -36   2   7      805.26      883.80     72.46 o 
 -34   2   7      133.94      141.74     18.58 o 
 -32   2   7      116.66      105.22     14.83 o 
 -30   2   7        1.51       11.11     10.56 o 
 -28   2   7        0.95       11.99      9.53 o 
 -26   2   7       61.72       38.01     10.43 o 
 -24   2   7       22.52       39.65      8.33 o 
 -22   2   7       87.60       65.82      8.58 o 
 -20   2   7        8.93       15.44      6.10 o 
 -18   2   7       65.64       58.29      6.20 o 
 -16   2   7      754.36      666.96     19.55 o 
 -14   2   7      256.35      254.95     10.06 o 
 -12   2   7     2232.78     2103.91     51.76 o 
 -10   2   7      790.58      757.73     20.23 o 
  -8   2   7       18.97       22.33      3.62 o 
  -6   2   7      236.12      239.16      9.79 o 
  -4   2   7       12.04        7.88      3.53 o 
  -2   2   7        0.50        4.55      3.37 o 
   0   2   7      375.71      332.84     12.10 o 
   2   2   7     1627.27     1727.39     54.64 o 
   4   2   7       17.33       49.07      5.52 o 
   6   2   7     1247.14     1336.57     40.62 o 
   8   2   7        1.02        8.22      3.50 o 
  10   2   7       47.26       51.95      6.96 o 
  12   2   7       19.64       21.58      6.59 o 
  14   2   7     1088.18      924.15     41.34 o 
  16   2   7      410.12      378.38     27.29 o 
  18   2   7       70.76       38.00     11.34 o 
  20   2   7      233.90      210.26     16.92 o 
  22   2   7      640.74      721.97     37.68 o 
  24   2   7       78.02       61.38     13.92 o 
  26   2   7      219.18      238.75     22.35 o 
  28   2   7       39.12       39.62     14.64 o 
  30   2   7        0.81       11.94     14.60 o 
  32   2   7        0.00       29.99     24.05 o 
 -35   3   7       48.56       32.98     16.82 o 
 -33   3   7        0.27       28.46     14.91 o 
 -31   3   7        0.21       -1.04     13.14 o 
 -29   3   7       21.65       47.01     13.82 o 
 -27   3   7       35.43       34.44     12.40 o 
 -25   3   7        2.71       -5.07      9.68 o 
 -23   3   7        0.00       13.50      8.91 o 
 -21   3   7      115.82      112.27     12.57 o 
 -19   3   7      310.84      312.19     19.10 o 
 -17   3   7       19.19       17.05      8.28 o 
 -15   3   7        9.60       13.29      7.00 o 
 -13   3   7       39.80       32.68      6.98 o 
 -11   3   7       44.44       32.53      5.13 o 
  -9   3   7     1958.49     1854.83     59.13 o 
  -7   3   7      948.81      869.37     29.89 o 
  -5   3   7       84.79       90.20     12.02 o 
  -3   3   7      411.89      389.98     16.35 o 
  -1   3   7       12.42       25.93      5.11 o 
   1   3   7       92.41      112.74     16.72 o 
   3   3   7      108.45      101.70      9.29 o 
   5   3   7       33.51       12.30      5.64 o 
   7   3   7      913.24      757.67     34.76 o 
   9   3   7      711.93      817.08     40.53 o 
  11   3   7      165.57      130.24     15.90 o 
  13   3   7      173.45      161.30     18.57 o 
  15   3   7        4.20        1.96      9.96 o 
  17   3   7       62.16       58.20     12.57 o 
  19   3   7       99.49      110.52     20.03 o 
  21   3   7        4.22       12.49     12.02 o 
  23   3   7        1.30        0.76     12.65 o 
  25   3   7       33.64       48.17     16.25 o 
  27   3   7       90.65      103.60     22.27 o 
  29   3   7      125.75      100.62     24.07 o 
 -32   4   7       94.24      103.04     19.23 o 
 -30   4   7       73.88       71.66     16.55 o 
 -28   4   7       10.24       24.22     13.30 o 
 -26   4   7       28.34       28.48     16.00 o 
 -24   4   7       12.51       29.25     11.83 o 
 -22   4   7       36.79       64.49     12.56 o 
 -20   4   7       22.01       27.04     10.59 o 
 -18   4   7       46.11       58.58     11.20 o 
 -16   4   7       53.31       71.57     11.90 o 
 -14   4   7     2087.34     1986.49     86.18 o 
 -12   4   7       19.13       15.30      9.58 o 
 -10   4   7       91.81       93.29     10.56 o 
  -8   4   7      366.41      347.80     18.56 o 
  -6   4   7      125.81       89.35     10.43 o 
  -4   4   7      366.06      333.49     19.01 o 
  -2   4   7       25.75        9.06      6.59 o 
   0   4   7       28.82       30.56      7.48 o 
   2   4   7     1150.33      993.41     39.78 o 
   4   4   7      243.72      215.35     19.89 o 
   6   4   7      389.56      295.20     28.19 o 
   8   4   7       63.29       69.37     12.45 o 
  10   4   7       13.82       22.57     10.77 o 
  12   4   7       21.40        5.71     10.60 o 
  14   4   7       99.23      112.01     16.81 o 
  16   4   7      101.00      108.59     21.50 o 
  18   4   7      196.27      208.69     27.37 o 
  20   4   7       38.48       58.44     19.49 o 
  22   4   7      132.39      118.19     20.86 o 
  24   4   7        2.74        6.09     16.45 o 
  26   4   7       79.14       82.28     35.24 o 
 -27   5   7        0.00       20.40     14.53 o 
 -25   5   7      300.36      311.57     50.82 o 
 -23   5   7      173.48      219.76     19.66 o 
 -21   5   7      357.09      348.01     29.31 o 
 -19   5   7      190.47      195.85     19.69 o 
 -17   5   7      139.86      131.56     16.08 o 
 -15   5   7        0.12       15.59     10.18 o 
 -13   5   7       51.11       65.89     13.58 o 
 -11   5   7       15.40       20.73      9.41 o 
  -9   5   7      104.10      100.28     12.65 o 
  -7   5   7       34.38       29.21      9.20 o 
  -5   5   7      305.15      289.85     19.33 o 
  -3   5   7      209.52      190.65     15.10 o 
  -1   5   7      787.54      789.91     36.93 o 
   1   5   7       50.14       71.38     10.08 o 
   3   5   7        0.31       14.59      8.03 o 
   5   5   7        0.45        4.13      8.18 o 
   7   5   7      200.72      238.29     22.42 o 
   9   5   7      296.87      327.71     25.10 o 
  11   5   7        5.06        8.94     11.93 o 
  13   5   7        5.26       16.11     12.68 o 
  15   5   7      204.64      246.75     24.27 o 
  17   5   7       35.26       26.05     15.26 o 
  19   5   7       44.77       44.29     17.50 o 
  21   5   7      206.97      210.41     25.42 o 
 -20   6   7       50.18       53.06     16.38 o 
 -18   6   7        7.67       27.15     12.75 o 
 -16   6   7        0.28        6.12     11.23 o 
 -14   6   7       27.40       35.69     12.30 o 
 -12   6   7       29.37       39.98     13.64 o 
 -10   6   7       46.90       37.76     10.97 o 
  -8   6   7      138.06      127.37     15.48 o 
  -6   6   7      210.77      204.27     23.22 o 
  -4   6   7      208.12      210.66     35.96 o 
  -2   6   7        7.28       -1.97     12.13 o 
   0   6   7        5.89        8.87     12.77 o 
   2   6   7        0.01        9.42     13.48 o 
   4   6   7       55.61       74.85     19.45 o 
   6   6   7       14.14       12.05     13.86 o 
   8   6   7        1.70       37.46     16.36 o 
  10   6   7      202.19      261.44     29.00 o 
  12   6   7      449.12      519.89     42.57 o 
  14   6   7        0.02       15.04     17.11 o 
 -38   0   8       22.12       32.96     17.61 o 
 -36   0   8        1.86       18.77     15.79 o 
 -34   0   8      175.20      153.83     27.69 o 
 -32   0   8      731.01      782.99     48.31 o 
 -30   0   8        6.00       15.15     12.25 o 
 -28   0   8       54.14       29.48     11.39 o 
 -26   0   8     6004.16     6257.02    273.47 o 
 -24   0   8     1275.26     1327.58     63.25 o 
 -22   0   8     5971.63     6027.39    235.52 o 
 -20   0   8       80.58       90.44      9.67 o 
 -18   0   8       54.81       37.94      5.76 o 
 -16   0   8     1844.75     1843.57     56.48 o 
 -14   0   8        5.66        5.14      4.35 o 
 -12   0   8      213.47      255.91     15.90 o 
 -10   0   8      134.75       91.82      6.51 o 
  -8   0   8       28.20       14.55      3.93 o 
  -6   0   8      176.14      282.38     10.95 o 
  -4   0   8       27.11       40.96      6.33 o 
  -2   0   8      547.68      619.17     22.00 o 
   0   0   8       40.42       54.43      5.37 o 
   2   0   8      876.91      823.72     26.76 o 
   4   0   8      216.43      219.88     10.18 o 
   6   0   8      234.25      238.43     13.66 o 
   8   0   8      261.08      230.24     13.29 o 
  10   0   8     1052.23     1061.15     36.98 o 
  12   0   8     1039.73     1071.51     46.75 o 
  14   0   8      194.90      177.42     14.05 o 
  16   0   8       18.11       22.73      8.15 o 
  18   0   8      101.86      134.10     20.58 o 
  20   0   8      100.21      115.58     17.57 o 
  22   0   8        9.71       13.85     12.36 o 
  24   0   8     1748.71     1865.19    110.63 o 
  26   0   8        4.52       27.73     16.34 o 
  28   0   8       91.74      112.35     22.64 o 
  30   0   8       38.64       65.20     20.56 o 
  32   0   8       43.39       58.88     21.61 o 
 -39   1   8       76.26      110.93     19.55 o 
 -37   1   8       67.57       35.30     15.68 o 
 -35   1   8       79.98      110.66     13.47 o 
 -33   1   8       22.54       33.12     10.38 o 
 -31   1   8      834.49      904.68     37.55 o 
 -29   1   8      286.34      287.20     15.85 o 
 -27   1   8      224.42      253.65     15.48 o 
 -25   1   8       38.52       32.94      6.50 o 
 -23   1   8       28.20       24.22      5.53 o 
 -21   1   8      798.58      789.72     23.39 o 
 -19   1   8     3272.30     3136.03     79.55 o 
 -17   1   8      820.15      765.98     21.60 o 
 -15   1   8      384.21      375.27     11.14 o 
 -13   1   8       42.83       29.33      3.57 o 
 -11   1   8      276.19      247.01      8.30 o 
  -9   1   8      326.15      370.51      9.19 o 
  -7   1   8       56.11       46.12      3.43 o 
  -5   1   8       53.20       30.83      3.05 o 
  -3   1   8      129.97      165.05      6.01 o 
  -1   1   8      951.49      958.81     21.43 o 
   1   1   8        0.27        6.85      2.29 o 
   3   1   8      892.17      853.14     20.97 o 
   5   1   8       59.61       41.06      3.52 o 
   7   1   8      495.84      497.28     14.27 o 
   9   1   8      576.61      556.50     15.55 o 
  11   1   8       89.83      100.98      6.11 o 
  13   1   8        4.06        2.53      5.29 o 
  15   1   8      292.67      284.27     17.03 o 
  17   1   8      301.37      270.59     18.00 o 
  19   1   8      315.82      272.52     25.57 o 
  21   1   8      165.22      164.66     17.51 o 
  23   1   8       23.61       24.49     10.51 o 
  25   1   8      147.42      120.92     15.57 o 
  27   1   8        0.05        2.46     11.31 o 
  29   1   8       46.44       38.13     14.14 o 
  31   1   8      206.42      207.49     22.57 o 
 -38   2   8        7.83       13.69     23.60 o 
 -36   2   8       73.04       48.45     16.95 o 
 -34   2   8      210.37      197.72     21.26 o 
 -32   2   8      380.10      397.60     29.43 o 
 -30   2   8       93.16      108.18     14.09 o 
 -28   2   8        4.96        0.26      9.58 o 
 -26   2   8        1.23        6.64      8.23 o 
 -24   2   8        0.09        8.58      7.62 o 
 -22   2   8       15.91       16.40      7.34 o 
 -20   2   8        0.17       16.41      6.77 o 
 -18   2   8        6.95       13.57      5.42 o 
 -16   2   8      523.24      515.36     17.47 o 
 -14   2   8     7553.91     7400.34    181.35 o 
 -12   2   8      606.26      556.11     16.08 o 
 -10   2   8      789.21      779.94     21.60 o 
  -8   2   8        2.36        6.36      3.78 o 
  -6   2   8      198.93      192.77     10.05 o 
  -4   2   8     3343.36     3172.60     85.76 o 
  -2   2   8      267.99      264.29     17.55 o 
   0   2   8        3.61        4.33      4.31 o 
   2   2   8     1647.26     1599.61     46.25 o 
   4   2   8        0.01        3.77      3.44 o 
   6   2   8     1233.68     1322.73     41.17 o 
   8   2   8      303.84      288.73     14.59 o 
  10   2   8        9.14       14.63      6.36 o 
  12   2   8      939.92      734.29     39.39 o 
  14   2   8        0.57       16.33      7.39 o 
  16   2   8      380.90      334.91     20.86 o 
  18   2   8        3.69       14.21      8.96 o 
  20   2   8      264.58      291.61     32.06 o 
  22   2   8      423.06      431.57     29.36 o 
  24   2   8        0.10       26.29     12.88 o 
  26   2   8       12.67       27.57     14.05 o 
  28   2   8        5.04       10.46     14.51 o 
  30   2   8        1.03       29.47     23.09 o 
 -35   3   8        4.70       15.61     16.04 o 
 -33   3   8       35.17       45.36     15.84 o 
 -31   3   8       22.72       45.32     15.16 o 
 -29   3   8       12.70       20.65     13.11 o 
 -27   3   8      117.91      155.78     17.87 o 
 -25   3   8        0.54        6.21     10.55 o 
 -23   3   8       20.84       38.81     10.20 o 
 -21   3   8        2.87        7.96      8.38 o 
 -19   3   8      147.02      135.24     14.40 o 
 -17   3   8      124.86       77.29     10.51 o 
 -15   3   8       30.76       38.91      8.49 o 
 -13   3   8       13.91        7.99      6.67 o 
 -11   3   8      646.42      612.23     26.18 o 
  -9   3   8     7771.12     7840.23    270.74 o 
  -7   3   8     1472.42     1397.05     48.70 o 
  -5   3   8      660.03      673.72     26.80 o 
  -3   3   8      360.14      342.55     18.95 o 
  -1   3   8       30.87       15.71      5.88 o 
   1   3   8        6.62       12.43      5.93 o 
   3   3   8      271.09      281.82     15.36 o 
   5   3   8       49.62       29.20      9.12 o 
   7   3   8     2064.11     1778.32     78.27 o 
   9   3   8       73.10       42.51     10.35 o 
  11   3   8     1457.69     1392.93     70.91 o 
  13   3   8        0.12        7.14      9.30 o 
  15   3   8       84.53       38.17     11.94 o 
  17   3   8        2.99      -10.06     10.06 o 
  19   3   8       25.95       33.11     12.87 o 
  21   3   8      102.67       84.87     28.33 o 
  23   3   8        7.03        7.48     16.70 o 
  25   3   8       77.93       74.56     19.04 o 
  27   3   8     1036.99     1227.90     77.32 o 
 -32   4   8       23.38       43.52     18.85 o 
 -30   4   8       29.10       50.97     17.12 o 
 -28   4   8        0.82       11.91     14.90 o 
 -26   4   8        0.04       12.52     13.50 o 
 -24   4   8       46.99       39.15     13.81 o 
 -22   4   8        0.18       14.68     11.48 o 
 -20   4   8        1.75        9.95      9.35 o 
 -18   4   8       60.81       38.27     10.29 o 
 -16   4   8     1745.37     1879.06     82.89 o 
 -14   4   8      568.74      628.84     34.58 o 
 -12   4   8      187.01      190.92     22.15 o 
 -10   4   8       15.36        5.05      8.15 o 
  -8   4   8      174.24      183.12     16.93 o 
  -6   4   8      110.04      124.87     12.11 o 
  -4   4   8       35.04       29.03      8.06 o 
  -2   4   8     1950.45     2041.44     69.79 o 
   0   4   8      339.79      261.73     16.36 o 
   2   4   8        1.94        3.94      6.76 o 
   4   4   8      298.61      201.99     28.29 o 
   6   4   8       45.51       46.34     12.74 o 
   8   4   8        0.00        4.22      9.91 o 
  10   4   8        0.37        5.38     10.79 o 
  12   4   8        4.76        8.48     11.86 o 
  14   4   8     1044.44     1133.10     62.05 o 
  16   4   8       76.06       66.90     18.83 o 
  18   4   8      222.55      188.89     27.81 o 
  20   4   8      353.53      400.96     59.55 o 
  22   4   8       39.62       43.19     17.90 o 
  24   4   8       38.34       55.92     20.81 o 
 -27   5   8       16.85       40.04     14.58 o 
 -25   5   8       31.03       19.67     13.13 o 
 -23   5   8       62.10       90.49     14.86 o 
 -21   5   8     1447.32     1429.35     68.41 o 
 -19   5   8        0.09       14.08     12.26 o 
 -17   5   8      387.34      411.62     47.03 o 
 -15   5   8       15.64       28.77     11.45 o 
 -13   5   8        4.56       22.33     11.20 o 
 -11   5   8      170.71      177.65     15.53 o 
  -9   5   8       21.20       16.82     10.95 o 
  -7   5   8       17.27       20.18      9.39 o 
  -5   5   8        0.25       26.70      9.14 o 
  -3   5   8      134.81      133.33     13.38 o 
  -1   5   8       29.32       23.58      8.73 o 
   1   5   8       65.87       43.01     10.07 o 
   3   5   8      150.07      124.53     14.01 o 
   5   5   8       38.05       45.68     11.08 o 
   7   5   8       27.44       35.30     10.94 o 
   9   5   8       23.43       33.07     12.85 o 
  11   5   8        5.31       17.82     13.15 o 
  13   5   8       63.16       65.68     18.98 o 
  15   5   8      115.01      131.75     22.35 o 
  17   5   8       75.42       62.61     24.37 o 
  19   5   8      253.58      304.73     29.68 o 
 -18   6   8       94.93      103.36     16.53 o 
 -16   6   8       16.83       18.19     12.45 o 
 -14   6   8       37.66       39.97     12.97 o 
 -12   6   8        4.68        4.04     10.94 o 
 -10   6   8       42.37       39.37     11.58 o 
  -8   6   8       69.83       64.55     13.04 o 
  -6   6   8       16.02       22.66     12.77 o 
  -4   6   8       18.71       -0.77     15.75 o 
  -2   6   8       12.18       31.21     14.69 o 
   0   6   8      146.67      131.84     24.41 o 
   2   6   8       27.92       53.59     21.12 o 
   4   6   8       33.27       39.22     16.66 o 
   6   6   8       37.35       14.50     17.42 o 
   8   6   8       21.86       55.38     26.44 o 
  10   6   8        7.97       22.99     17.33 o 
  12   6   8       28.04       11.50     14.48 o 
 -37   1   9      207.90      199.03     22.51 o 
 -35   1   9      113.71      132.66     14.59 o 
 -33   1   9        7.23       16.49     10.09 o 
 -31   1   9       11.09       34.04      9.05 o 
 -29   1   9       25.43       30.31      8.35 o 
 -27   1   9      498.13      463.71     20.78 o 
 -25   1   9        1.79       14.58      6.50 o 
 -23   1   9       30.76       26.02      6.30 o 
 -21   1   9     1373.67     1329.30     39.37 o 
 -19   1   9       72.92       65.78      6.05 o 
 -17   1   9     1558.97     1546.73     40.03 o 
 -15   1   9       37.96       32.16      4.74 o 
 -13   1   9       75.70       78.02      5.47 o 
 -11   1   9      580.47      574.76     16.26 o 
  -9   1   9      267.06      250.00     10.60 o 
  -7   1   9      659.43      659.21     16.64 o 
  -5   1   9       60.67       65.97      4.47 o 
  -3   1   9       34.80       26.25      3.44 o 
  -1   1   9      504.41      454.84     12.28 o 
   1   1   9     3710.44     3637.65     78.08 o 
   3   1   9       18.58       27.57      3.70 o 
   5   1   9      379.12      344.14     12.24 o 
   7   1   9      290.45      302.89     11.32 o 
   9   1   9       29.82       50.46      7.62 o 
  11   1   9        1.11       14.70      5.49 o 
  13   1   9       90.63       80.69      7.59 o 
  15   1   9       94.09       60.08     15.96 o 
  17   1   9     1439.30     1454.54     68.23 o 
  19   1   9      138.84      126.09     15.77 o 
  21   1   9      513.76      476.24     26.16 o 
  23   1   9       34.90       17.81     20.85 o 
  25   1   9       11.42       24.87     13.29 o 
  27   1   9        0.22        2.56     14.29 o 
  29   1   9      206.77      223.63     27.32 o 
 -36   2   9       36.66       28.55     17.82 o 
 -34   2   9       32.99       38.28     15.70 o 
 -32   2   9        2.20       -4.42     13.03 o 
 -30   2   9      205.22      257.74     26.05 o 
 -28   2   9       50.12       32.84     10.17 o 
 -26   2   9        6.63        6.32      8.60 o 
 -24   2   9       14.14       21.27      8.73 o 
 -22   2   9       52.31       38.93      8.40 o 
 -20   2   9       41.71       46.88      8.22 o 
 -18   2   9       40.50       46.59      7.47 o 
 -16   2   9      757.38      697.90     23.53 o 
 -14   2   9     1562.51     1470.31     40.78 o 
 -12   2   9     1646.79     1640.42     43.71 o 
 -10   2   9      427.48      409.11     14.18 o 
  -8   2   9      180.11      167.93     10.01 o 
  -6   2   9        0.07        5.13      4.41 o 
  -4   2   9     3580.31     3406.39     92.02 o 
  -2   2   9       65.08       42.42      7.35 o 
   0   2   9      231.64      211.13      8.83 o 
   2   2   9       14.00       14.54      4.17 o 
   4   2   9      101.62      120.52     12.67 o 
   6   2   9       47.25       46.07      7.49 o 
   8   2   9        0.39        6.16      6.33 o 
  10   2   9      121.93       78.41     10.78 o 
  12   2   9      812.59      691.90     31.05 o 
  14   2   9      789.15      664.73     30.60 o 
  16   2   9        7.51       17.26      9.52 o 
  18   2   9        3.32       11.67      9.96 o 
  20   2   9       24.31       25.76     11.46 o 
  22   2   9        5.59       29.04     17.40 o 
  24   2   9       69.87       69.17     15.56 o 
  26   2   9        0.61       20.52     14.16 o 
  28   2   9        0.12       10.57     14.91 o 
 -35   3   9        6.11      -12.76     15.53 o 
 -33   3   9       18.87       36.09     15.88 o 
 -31   3   9        0.20       40.58     14.85 o 
 -29   3   9       78.83       74.04     15.36 o 
 -27   3   9      479.32      450.13     38.90 o 
 -25   3   9       79.16       89.80     14.77 o 
 -23   3   9        1.40       -7.12     10.13 o 
 -21   3   9        2.43       -6.04      9.09 o 
 -19   3   9        0.00        6.50      8.99 o 
 -17   3   9       50.94       51.73     10.00 o 
 -15   3   9       28.11       19.67      8.02 o 
 -13   3   9       54.29       45.50      8.54 o 
 -11   3   9     3227.77     3184.14    108.23 o 
  -9   3   9     1390.50     1299.46     50.16 o 
  -7   3   9     1490.48     1501.37     57.20 o 
  -5   3   9      653.16      629.86     28.66 o 
  -3   3   9        1.91       11.17      7.41 o 
  -1   3   9        6.35       10.24      8.35 o 
   1   3   9      101.57       91.53     10.70 o 
   3   3   9       16.15       35.15      8.70 o 
   5   3   9      106.46       89.22     13.00 o 
   7   3   9      141.79      169.42     20.33 o 
   9   3   9      262.93      164.86     16.91 o 
  11   3   9      611.23      604.91     34.52 o 
  13   3   9        6.24        1.73     10.29 o 
  15   3   9       13.50       23.31     12.08 o 
  17   3   9       23.64       20.40     12.83 o 
  19   3   9       33.57       53.18     16.64 o 
  21   3   9        0.51       21.43     15.13 o 
  23   3   9       10.44       -2.59     16.00 o 
  25   3   9       44.94       77.55     24.09 o 
  27   3   9      158.58      184.13     35.25 o 
 -30   4   9       11.43        3.00     16.09 o 
 -28   4   9       39.89       44.47     15.82 o 
 -26   4   9       40.15       30.76     14.33 o 
 -24   4   9       60.65       67.41     17.72 o 
 -22   4   9      480.68      497.93     29.84 o 
 -20   4   9        0.01       10.56      9.71 o 
 -18   4   9       37.29       26.80     12.96 o 
 -16   4   9     1921.68     1856.56     82.21 o 
 -14   4   9      287.14      270.90     33.17 o 
 -12   4   9      678.14      706.32     35.17 o 
 -10   4   9       21.80       25.71      9.09 o 
  -8   4   9        0.15       15.35      8.29 o 
  -6   4   9      954.95      960.98     42.54 o 
  -4   4   9     1320.85     1292.29     53.89 o 
  -2   4   9     1133.11     1130.63     45.75 o 
   0   4   9      218.06      231.45     22.71 o 
   2   4   9      215.13      189.04     16.11 o 
   4   4   9      100.03       60.72     11.50 o 
   6   4   9       64.27       31.24     11.82 o 
   8   4   9       39.38       64.69     14.61 o 
  10   4   9       20.59       18.96     15.11 o 
  12   4   9      259.44      284.87     26.18 o 
  14   4   9        4.69       13.15     13.38 o 
  16   4   9      298.66      238.07     24.98 o 
  18   4   9        0.41        8.63     15.24 o 
  20   4   9       39.68       54.24     18.50 o 
  22   4   9       34.68       66.42     20.50 o 
 -25   5   9       16.81       28.24     13.84 o 
 -23   5   9      164.34      127.56     19.00 o 
 -21   5   9      535.16      577.10     36.65 o 
 -19   5   9      843.94      978.82     51.95 o 
 -17   5   9        2.93        4.11     11.51 o 
 -15   5   9       37.53       76.58     13.96 o 
 -13   5   9       36.10       30.83     11.41 o 
 -11   5   9        9.19       11.08      9.81 o 
  -9   5   9        1.13       -4.57      9.06 o 
  -7   5   9        0.03        1.00      9.49 o 
  -5   5   9       84.51       74.78     10.59 o 
  -3   5   9       75.04       62.26     10.64 o 
  -1   5   9      169.83      154.60     19.08 o 
   1   5   9      153.55      124.33     16.95 o 
   3   5   9     1359.59     1447.78     64.98 o 
   5   5   9      139.11      179.42     27.53 o 
   7   5   9       10.02       22.67     11.63 o 
   9   5   9       11.96       44.59     18.07 o 
  11   5   9       17.36       31.38     14.57 o 
  13   5   9        9.49       32.67     21.87 o 
  15   5   9        0.91        0.66     15.63 o 
  17   5   9        3.33        2.73     16.27 o 
 -16   6   9        3.91       27.06     13.65 o 
 -14   6   9        0.66       10.78     12.36 o 
 -12   6   9       10.12        7.51     12.20 o 
 -10   6   9        4.50       11.06     11.02 o 
  -8   6   9        0.14       16.83     10.10 o 
  -6   6   9        2.51       10.11     11.13 o 
  -4   6   9       83.66       62.36     18.01 o 
  -2   6   9        0.00       23.40     15.72 o 
   0   6   9        0.08       -2.82     16.34 o 
   2   6   9        3.48       37.47     17.95 o 
   4   6   9        0.59       -2.70     16.11 o 
   6   6   9      703.75      937.72     95.69 o 
   8   6   9      304.63      339.63     34.75 o 
 -38   0  10        7.97        9.60     18.44 o 
 -36   0  10        4.22       22.23     17.68 o 
 -34   0  10      254.98      302.80     71.93 o 
 -32   0  10        1.14       23.61     14.86 o 
 -30   0  10        0.32        9.83     13.23 o 
 -28   0  10       36.18       55.36     13.78 o 
 -26   0  10        3.66       14.00     10.69 o 
 -24   0  10      397.20      427.27     34.70 o 
 -22   0  10       25.30       16.89      8.71 o 
 -20   0  10        2.14       11.18      8.25 o 
 -18   0  10      273.06      231.07     18.83 o 
 -16   0  10        0.21        4.22      6.64 o 
 -14   0  10       25.32       38.05      6.71 o 
 -12   0  10      271.76      215.90     13.46 o 
 -10   0  10       11.23        7.02      5.10 o 
  -8   0  10      566.43      600.92     22.51 o 
  -6   0  10       36.47       35.31      6.00 o 
  -4   0  10      586.94      575.74     27.16 o 
  -2   0  10      709.98      687.33     25.54 o 
   0   0  10        0.20        8.73      5.28 o 
   2   0  10        2.70        8.70      6.06 o 
   4   0  10     1029.83     1037.78     42.22 o 
   6   0  10    15191.37    15894.36    566.39 o 
   8   0  10      245.10      270.05     16.75 o 
  10   0  10     1053.36     1112.54     45.54 o 
  12   0  10      306.26      281.81     25.67 o 
  14   0  10       20.75       15.76     12.35 o 
  16   0  10        0.60        6.58     12.25 o 
  18   0  10       24.13       38.98     20.24 o 
  20   0  10        0.10        9.20     14.76 o 
  22   0  10     1493.40     1674.54    120.11 o 
  24   0  10      148.14      149.42     36.06 o 
  26   0  10     1098.78     1114.51     89.78 o 
  28   0  10       55.57       88.69     22.55 o 
 -37   1  10      184.64      235.31     28.24 o 
 -35   1  10       55.68       81.86     13.77 o 
 -33   1  10        7.14       42.74     11.38 o 
 -31   1  10        5.22       10.64      9.18 o 
 -29   1  10        3.36        3.18      8.36 o 
 -27   1  10      250.93      255.14     25.25 o 
 -25   1  10       26.90       35.08      8.05 o 
 -23   1  10       70.85       65.24      7.86 o 
 -21   1  10      290.10      250.15     12.55 o 
 -19   1  10      656.62      581.32     19.31 o 
 -17   1  10      335.67      336.37     12.69 o 
 -15   1  10       17.26        9.17      4.47 o 
 -13   1  10       32.27       31.14      5.13 o 
 -11   1  10        4.36        2.34      4.00 o 
  -9   1  10      104.44      109.38      8.81 o 
  -7   1  10       24.29       24.52      4.74 o 
  -5   1  10       12.24        6.29      3.69 o 
  -3   1  10        3.02        2.31      3.78 o 
  -1   1  10      477.72      496.59     15.94 o 
   1   1  10     5302.82     5407.38    134.46 o 
   3   1  10      239.13      232.61     10.48 o 
   5   1  10       94.39      101.32      9.44 o 
   7   1  10       88.99       79.97      7.01 o 
   9   1  10      218.82      208.97     14.37 o 
  11   1  10      744.14      692.18     37.34 o 
  13   1  10      683.57      767.71     37.65 o 
  15   1  10      184.46      153.69     17.59 o 
  17   1  10      214.21      147.18     15.74 o 
  19   1  10      138.85       99.18     15.41 o 
  21   1  10       59.35       48.64     16.36 o 
  23   1  10       36.43       40.31     14.69 o 
  25   1  10        3.72        0.81     16.10 o 
  27   1  10       65.09       92.32     21.10 o 
  29   1  10      168.45      131.82     24.30 o 
 -36   2  10        3.71        3.70     17.47 o 
 -34   2  10       28.57       55.37     16.70 o 
 -32   2  10      509.59      551.31     47.86 o 
 -30   2  10      147.19      179.99     18.20 o 
 -28   2  10        0.97        9.85      9.73 o 
 -26   2  10       12.64       20.03      9.32 o 
 -24   2  10      480.81      457.78     26.64 o 
 -22   2  10     1096.27     1067.97     53.57 o 
 -20   2  10       35.82       32.91      8.96 o 
 -18   2  10       52.57       67.35      8.89 o 
 -16   2  10     1042.42      976.84     32.89 o 
 -14   2  10       17.79       18.43      6.26 o 
 -12   2  10      474.43      475.54     19.07 o 
 -10   2  10       13.16       15.76      5.57 o 
  -8   2  10       35.58       24.04      5.48 o 
  -6   2  10     4424.25     4492.01    125.69 o 
  -4   2  10      522.02      535.43     20.21 o 
  -2   2  10     2770.61     2652.47     84.72 o 
   0   2  10       48.88       62.47      7.35 o 
   2   2  10       29.87       25.10      7.03 o 
   4   2  10      196.50      139.60     12.33 o 
   6   2  10        0.46        1.61      6.80 o 
   8   2  10       82.40       99.55     18.47 o 
  10   2  10        5.30       15.94      7.85 o 
  12   2  10        1.59        4.45      7.70 o 
  14   2  10      422.40      337.44     33.24 o 
  16   2  10       29.87       35.43     13.29 o 
  18   2  10      465.47      487.27     46.05 o 
  20   2  10       62.20       61.38     14.51 o 
  22   2  10      118.34      145.65     19.41 o 
  24   2  10       99.88      120.43     24.15 o 
  26   2  10        0.69       -2.14     14.76 o 
 -33   3  10       71.40       81.21     19.87 o 
 -31   3  10        0.09       22.53     16.86 o 
 -29   3  10      196.91      240.63     35.49 o 
 -27   3  10      574.52      668.80     41.23 o 
 -25   3  10      405.92      429.89     28.64 o 
 -23   3  10       19.66       29.70     13.86 o 
 -21   3  10       20.03       21.42     10.26 o 
 -19   3  10      134.31      117.81     15.02 o 
 -17   3  10      493.17      457.15     34.60 o 
 -15   3  10       52.16       41.38      9.10 o 
 -13   3  10       98.44       95.17     10.97 o 
 -11   3  10     5029.08     4963.75    157.81 o 
  -9   3  10      129.26      108.54     12.20 o 
  -7   3  10     3470.84     3521.04    125.64 o 
  -5   3  10       66.25       47.59      9.63 o 
  -3   3  10       27.02       23.67      8.73 o 
  -1   3  10      316.56      273.86     17.94 o 
   1   3  10        0.40       16.03      8.52 o 
   3   3  10       21.53        6.01      9.24 o 
   5   3  10        2.12       31.46     10.36 o 
   7   3  10        7.40       -1.22      8.93 o 
   9   3  10       26.20       20.53      9.62 o 
  11   3  10       71.32       39.15     12.06 o 
  13   3  10       39.47       30.89     12.32 o 
  15   3  10       67.84       63.94     14.60 o 
  17   3  10       69.35       71.55     15.72 o 
  19   3  10       21.88       31.17     15.17 o 
  21   3  10       25.24       30.98     19.99 o 
  23   3  10       33.79        9.63     18.82 o 
  25   3  10       62.57       66.66     23.90 o 
 -30   4  10        8.13       19.73     17.56 o 
 -28   4  10       30.70       32.14     16.61 o 
 -26   4  10        8.14       12.14     12.62 o 
 -24   4  10       35.17       15.80     12.45 o 
 -22   4  10       53.09       66.60     13.58 o 
 -20   4  10      147.10      210.87     19.85 o 
 -18   4  10      118.04      101.05     25.03 o 
 -16   4  10      326.28      261.94     21.90 o 
 -14   4  10      941.38     1002.35     50.22 o 
 -12   4  10       48.91       44.75     10.03 o 
 -10   4  10      239.66      214.59     17.51 o 
  -8   4  10       55.67       31.98     10.58 o 
  -6   4  10        0.12        5.36      8.59 o 
  -4   4  10     2068.39     2126.67     83.91 o 
  -2   4  10       13.19       22.33      8.61 o 
   0   4  10      752.02      740.36     36.97 o 
   2   4  10       10.87       19.90      9.65 o 
   4   4  10       15.41       10.45     11.59 o 
   6   4  10      405.61      398.56     35.25 o 
   8   4  10        0.72       -1.50     11.96 o 
  10   4  10       27.29       28.25     13.96 o 
  12   4  10       20.28        2.84     13.61 o 
  14   4  10        7.32        3.74     14.39 o 
  16   4  10        0.93       18.15     16.49 o 
  18   4  10        9.42       13.51     17.11 o 
  20   4  10       15.53       37.52     19.01 o 
 -25   5  10        0.28       11.09     24.10 o 
 -23   5  10       16.42       20.13     14.78 o 
 -21   5  10      109.70       84.66     17.38 o 
 -19   5  10       59.32       55.43     15.08 o 
 -17   5  10       94.20       86.39     20.68 o 
 -15   5  10       16.06       15.88     12.59 o 
 -13   5  10        0.71       -9.24     10.70 o 
 -11   5  10       12.54       11.20     10.29 o 
  -9   5  10       22.48       28.56     13.89 o 
  -7   5  10        4.10        1.06      9.71 o 
  -5   5  10        6.21       15.57     13.40 o 
  -3   5  10        4.29       12.90      9.99 o 
  -1   5  10       82.30       88.99     13.19 o 
   1   5  10     1436.67     1511.42     69.54 o 
   3   5  10      727.80      877.37     45.75 o 
   5   5  10      189.03      186.21     19.28 o 
   7   5  10       48.82       48.53     13.67 o 
   9   5  10       42.66       37.51     15.49 o 
  11   5  10      494.72      533.83     38.81 o 
  13   5  10        0.23       10.10     16.04 o 
  15   5  10        4.27        0.48     17.10 o 
 -14   6  10       40.99       54.90     15.85 o 
 -12   6  10       14.20       26.30     13.61 o 
 -10   6  10       43.61       32.16     11.83 o 
  -8   6  10       10.99       29.61     11.77 o 
  -6   6  10       55.84       43.23     19.18 o 
  -4   6  10       24.29        9.97     12.70 o 
  -2   6  10       20.59       20.04     13.63 o 
   0   6  10       39.87       59.21     15.37 o 
   2   6  10        0.03       -8.87     17.78 o 
   4   6  10       90.21      123.68     23.55 o 
 -37   1  11       77.08       91.33     19.25 o 
 -35   1  11      190.41      216.82     22.68 o 
 -33   1  11       56.55       49.86     11.29 o 
 -31   1  11        5.61        8.09      9.53 o 
 -29   1  11        8.25       16.73      9.20 o 
 -27   1  11       39.24       34.15      9.17 o 
 -25   1  11        0.75       13.19      8.00 o 
 -23   1  11        1.21        7.29      6.44 o 
 -21   1  11       18.64       38.86      7.08 o 
 -19   1  11      113.80      104.96      8.94 o 
 -17   1  11      332.76      254.98     12.31 o 
 -15   1  11      213.07      211.90     18.67 o 
 -13   1  11      402.28      398.84     16.16 o 
 -11   1  11       23.09       30.10      5.46 o 
  -9   1  11       81.01      140.09      8.84 o 
  -7   1  11      719.10      640.00     21.52 o 
  -5   1  11       40.13       25.70      5.03 o 
  -3   1  11       25.08       24.14      5.10 o 
  -1   1  11     3295.80     3232.70     92.95 o 
   1   1  11       23.32       23.08      5.56 o 
   3   1  11     2674.72     2856.57     82.82 o 
   5   1  11        4.62       13.94      5.30 o 
   7   1  11        0.06        7.47      5.79 o 
   9   1  11      387.69      336.96     32.26 o 
  11   1  11     2973.99     3075.09    136.01 o 
  13   1  11        5.89       17.93      9.66 o 
  15   1  11      350.04      380.37     45.49 o 
  17   1  11       27.05       22.15     17.04 o 
  19   1  11      123.14       92.31     25.02 o 
  21   1  11       27.12       25.66     15.77 o 
  23   1  11       10.29       21.25     15.67 o 
  25   1  11        0.01       16.35     16.96 o 
  27   1  11      260.68      234.96     40.30 o 
 -34   2  11       15.80        8.88     18.36 o 
 -32   2  11      236.81      264.36     26.96 o 
 -30   2  11       72.44       72.29     14.62 o 
 -28   2  11       26.66       22.68     12.17 o 
 -26   2  11        5.92       20.08     10.45 o 
 -24   2  11       35.69       32.86     10.26 o 
 -22   2  11      291.88      231.55     23.74 o 
 -20   2  11       67.63       45.84      8.71 o 
 -18   2  11       75.30       78.66      9.21 o 
 -16   2  11       77.73       85.72      9.24 o 
 -14   2  11      189.66      171.62     13.13 o 
 -12   2  11      601.33      515.06     19.42 o 
 -10   2  11       18.04       18.68      5.26 o 
  -8   2  11      270.87      220.27     11.81 o 
  -6   2  11     1992.68     1879.90     58.74 o 
  -4   2  11      923.99      922.32     33.72 o 
  -2   2  11      404.16      412.74     19.32 o 
   0   2  11       50.83       68.10      7.79 o 
   2   2  11        0.92       11.89      5.88 o 
   4   2  11      106.87      102.55     11.26 o 
   6   2  11      117.36       93.66     10.82 o 
   8   2  11       12.95       13.86      7.95 o 
  10   2  11       10.17       21.90      8.67 o 
  12   2  11        9.19       20.02      9.52 o 
  14   2  11      150.07      143.71     20.44 o 
  16   2  11      194.76      176.00     19.06 o 
  18   2  11      348.53      320.17     25.62 o 
  20   2  11      238.08      220.52     21.97 o 
  22   2  11       33.60       43.31     15.40 o 
  24   2  11       20.19       31.92     17.64 o 
  26   2  11       25.59      109.67     37.27 o 
 -33   3  11       10.43       18.66     19.33 o 
 -31   3  11       12.66       40.27     18.71 o 
 -29   3  11      309.04      306.46     32.94 o 
 -27   3  11       75.12       92.55     20.97 o 
 -25   3  11      108.76       86.88     15.84 o 
 -23   3  11        2.84        3.76     11.23 o 
 -21   3  11       55.63       49.08     11.71 o 
 -19   3  11      292.54      276.70     21.41 o 
 -17   3  11      186.94      208.94     22.44 o 
 -15   3  11        2.55       15.52      8.66 o 
 -13   3  11       39.17       44.10      9.14 o 
 -11   3  11       90.84       63.45      9.66 o 
  -9   3  11      573.18      506.05     24.79 o 
  -7   3  11      361.88      360.92     21.62 o 
  -5   3  11       85.80       83.07     15.58 o 
  -3   3  11       75.68       70.23     10.19 o 
  -1   3  11       13.74       45.27      9.86 o 
   1   3  11       17.96       23.34     10.10 o 
   3   3  11      183.64      183.04     18.84 o 
   5   3  11       30.89       34.09     10.92 o 
   7   3  11        1.00        4.23     10.13 o 
   9   3  11       13.37       31.27     12.12 o 
  11   3  11      113.05       72.48     14.58 o 
  13   3  11       14.28       13.66     12.40 o 
  15   3  11        0.22       29.69     14.05 o 
  17   3  11        0.75       -2.88     14.69 o 
  19   3  11       22.81       54.18     18.03 o 
  21   3  11      211.63      263.56     58.01 o 
  23   3  11      310.47      262.10     41.07 o 
 -28   4  11       23.99       31.41     16.04 o 
 -26   4  11       17.50       25.05     14.63 o 
 -24   4  11      414.88      481.95     31.74 o 
 -22   4  11      195.65      172.33     22.45 o 
 -20   4  11      196.85      273.86     22.85 o 
 -18   4  11       11.52       17.89     11.57 o 
 -16   4  11      168.11      147.60     19.73 o 
 -14   4  11        6.92       11.68     10.65 o 
 -12   4  11       26.66       14.71      9.72 o 
 -10   4  11       41.14       48.41     11.30 o 
  -8   4  11       15.86       24.04      9.36 o 
  -6   4  11      538.85      530.51     28.90 o 
  -4   4  11      295.02      290.53     29.51 o 
  -2   4  11      876.08      867.60     46.23 o 
   0   4  11       44.42       54.88     12.51 o 
   2   4  11        2.26       12.36      9.93 o 
   4   4  11        4.47       27.89     13.62 o 
   6   4  11       31.68       32.73     14.13 o 
   8   4  11       61.60       53.55     15.94 o 
  10   4  11        4.74       28.06     15.14 o 
  12   4  11        1.41        6.07     14.74 o 
  14   4  11       46.47       49.71     17.43 o 
  16   4  11      532.63      715.10     51.37 o 
  18   4  11       92.95      118.01     25.55 o 
 -23   5  11       71.71       81.87     26.36 o 
 -21   5  11       39.57       11.42     14.99 o 
 -19   5  11       11.20       26.67     16.18 o 
 -17   5  11      128.82      130.70     18.44 o 
 -15   5  11      211.40      226.47     27.58 o 
 -13   5  11        0.42        3.56     12.24 o 
 -11   5  11       39.43       42.86     12.24 o 
  -9   5  11        4.07       10.21     11.14 o 
  -7   5  11       19.44       26.71     10.44 o 
  -5   5  11      177.76      176.63     19.97 o 
  -3   5  11        7.70       15.02     10.94 o 
  -1   5  11        0.21        0.65     11.63 o 
   1   5  11      760.27      715.35     54.59 o 
   3   5  11      103.54      128.65     25.05 o 
   5   5  11      409.13      418.85     29.83 o 
   7   5  11       19.14       24.45     14.58 o 
   9   5  11      464.86      512.62     39.04 o 
  11   5  11       41.94       49.41     18.07 o 
  13   5  11      120.39      157.95     30.22 o 
  -6   6  11       16.55       26.28     25.48 o 
  -4   6  11        2.39       10.87     24.23 o 
 -36   0  12       18.96       18.26     19.00 o 
 -34   0  12      112.27      131.31     27.00 o 
 -32   0  12      756.29      727.71     53.83 o 
 -30   0  12      400.59      415.97     55.13 o 
 -28   0  12      863.86     1079.98     62.55 o 
 -26   0  12       67.73       91.96     16.60 o 
 -24   0  12       96.36       92.85     20.55 o 
 -22   0  12       60.89       51.11     13.33 o 
 -20   0  12       20.96       40.90     11.62 o 
 -18   0  12      235.46      178.86     18.61 o 
 -16   0  12       36.44       58.63     11.99 o 
 -14   0  12      704.69      612.94     38.95 o 
 -12   0  12     2185.97     1911.02     78.58 o 
 -10   0  12      912.93      805.94     52.09 o 
  -8   0  12      446.89      337.66     19.37 o 
  -6   0  12       76.69       70.68      9.89 o 
  -4   0  12      342.26      328.83     19.37 o 
  -2   0  12     1361.95     1331.05     53.03 o 
   0   0  12       10.61       16.35      7.74 o 
   2   0  12       55.37       35.94      8.95 o 
   4   0  12     7107.71     7571.84    274.00 o 
   6   0  12        4.15       12.78      8.49 o 
   8   0  12     5731.50     6616.71    320.07 o 
  10   0  12        0.82       10.16     11.92 o 
  12   0  12       16.70       25.52     13.15 o 
  14   0  12      384.63      402.83     39.54 o 
  16   0  12       15.60        3.15     14.00 o 
  18   0  12       13.80       19.27     24.56 o 
  20   0  12       13.37        5.67     37.20 o 
  22   0  12        0.75       39.61     18.63 o 
  24   0  12       78.48       44.33     19.33 o 
 -35   1  12        5.05       14.84     15.56 o 
 -33   1  12      240.29      286.32     29.25 o 
 -31   1  12        1.53       10.74     10.30 o 
 -29   1  12        2.32        0.51      9.93 o 
 -27   1  12        0.43       11.34      9.34 o 
 -25   1  12      530.85      555.65     27.85 o 
 -23   1  12        1.27       20.05      8.09 o 
 -21   1  12        9.74       34.56      7.87 o 
 -19   1  12       64.11       52.95     10.63 o 
 -17   1  12     1238.49     1156.58     36.14 o 
 -15   1  12        1.56        0.01      5.74 o 
 -13   1  12        5.79       20.04      5.87 o 
 -11   1  12        2.49        3.21      5.24 o 
  -9   1  12       94.36       68.31      7.25 o 
  -7   1  12      404.52      360.63     20.31 o 
  -5   1  12       89.07       44.63      7.03 o 
  -3   1  12      196.04      174.11     12.08 o 
  -1   1  12     1140.29     1145.14     37.88 o 
   1   1  12     1058.66     1067.81     37.43 o 
   3   1  12      134.70      170.74     18.48 o 
   5   1  12      147.24      158.23     15.93 o 
   7   1  12        1.65        9.94      6.39 o 
   9   1  12      975.28     1023.40     44.96 o 
  11   1  12      808.95      827.06     48.97 o 
  13   1  12      726.24      781.46     40.40 o 
  15   1  12      118.42       67.36     15.57 o 
  17   1  12        0.99       19.15     22.78 o 
  19   1  12       15.31       22.42     14.89 o 
  21   1  12      109.79       93.81     23.76 o 
  23   1  12        0.38       18.67     16.97 o 
  25   1  12        6.51       36.94     19.70 o 
 -34   2  12      198.51      189.37     27.26 o 
 -32   2  12      111.02       96.68     22.73 o 
 -30   2  12        9.24       10.33     14.53 o 
 -28   2  12        0.08        5.94     12.17 o 
 -26   2  12        0.60        3.31     11.54 o 
 -24   2  12      569.36      545.57     27.62 o 
 -22   2  12       45.10       33.25     10.28 o 
 -20   2  12       10.58       11.62      8.06 o 
 -18   2  12        9.53       10.11      8.09 o 
 -16   2  12       18.33       22.47      7.71 o 
 -14   2  12      183.16      161.17     12.36 o 
 -12   2  12       64.00       50.05     11.98 o 
 -10   2  12       61.13       47.20      6.95 o 
  -8   2  12       41.36       37.37      7.46 o 
  -6   2  12       10.37       18.28      6.43 o 
  -4   2  12      479.54      436.23     19.36 o 
  -2   2  12       80.66       53.18      7.68 o 
   0   2  12      285.68      240.46     14.04 o 
   2   2  12       26.00       34.95      7.64 o 
   4   2  12        4.75        9.69      8.15 o 
   6   2  12        0.82       13.03      8.62 o 
   8   2  12       81.61       61.15     10.99 o 
  10   2  12        7.22       -1.68      9.24 o 
  12   2  12       25.92       37.81     11.66 o 
  14   2  12        0.01        2.87     12.64 o 
  16   2  12     2457.13     2671.77    135.61 o 
  18   2  12        0.00        7.24     13.85 o 
  20   2  12      219.94      158.79     21.44 o 
  22   2  12        5.78       12.65     16.49 o 
 -31   3  12        1.64       -7.42     19.70 o 
 -29   3  12      657.65      705.28     45.91 o 
 -27   3  12       40.18       48.46     14.93 o 
 -25   3  12      118.65       87.77     15.57 o 
 -23   3  12        1.53        8.64     11.55 o 
 -21   3  12        0.32       -4.57     12.04 o 
 -19   3  12      325.33      291.73     22.98 o 
 -17   3  12        1.27       17.70     10.54 o 
 -15   3  12        3.56       16.06      9.41 o 
 -13   3  12       21.12       26.73      9.30 o 
 -11   3  12       11.38       35.09     10.48 o 
  -9   3  12      202.89      171.17     14.44 o 
  -7   3  12       17.41       23.20      9.67 o 
  -5   3  12        1.57       10.42      9.04 o 
  -3   3  12       71.08       59.28     10.56 o 
  -1   3  12       58.06       51.20     11.22 o 
   1   3  12       21.95       29.44     10.87 o 
   3   3  12       10.94       15.25     11.40 o 
   5   3  12        0.07       32.69     11.38 o 
   7   3  12       15.87       13.39     12.03 o 
   9   3  12        2.52       24.69     14.05 o 
  11   3  12      137.07      116.51     38.01 o 
  13   3  12       49.08       52.83     17.65 o 
  15   3  12       25.43       47.34     17.42 o 
  17   3  12        0.06       -9.47     16.81 o 
  19   3  12        5.66        0.20     18.81 o 
  21   3  12     1834.50     2196.89    174.46 o 
 -26   4  12        2.62        5.76     16.32 o 
 -24   4  12        3.89       40.20     15.56 o 
 -22   4  12      486.60      557.80     35.01 o 
 -20   4  12      106.59      103.28     16.48 o 
 -18   4  12       53.20       51.46     13.80 o 
 -16   4  12        0.08       14.91     11.72 o 
 -14   4  12        0.67       -0.54     10.21 o 
 -12   4  12      292.78      259.46     20.97 o 
 -10   4  12        2.74        3.10      9.86 o 
  -8   4  12       10.28       17.58     10.64 o 
  -6   4  12       93.85       90.65     13.36 o 
  -4   4  12       84.48       74.08     12.31 o 
  -2   4  12       53.37       26.15     12.61 o 
   0   4  12        3.47        7.14     10.80 o 
   2   4  12        5.78       21.03     11.57 o 
   4   4  12       11.41       -0.34     16.88 o 
   6   4  12       28.54       30.52     15.36 o 
   8   4  12        1.93        9.66     15.44 o 
  10   4  12        0.48        5.96     17.42 o 
  12   4  12        0.01       11.02     16.69 o 
  14   4  12      780.94     1001.35     61.69 o 
  16   4  12       94.85       87.47     24.40 o 
 -19   5  12       14.70       30.39     15.21 o 
 -17   5  12      211.98      248.91     29.66 o 
 -15   5  12      258.67      315.18     36.76 o 
 -13   5  12        0.10       18.04     13.31 o 
 -11   5  12       11.92       15.68     11.95 o 
  -9   5  12       41.75       43.05     12.38 o 
  -7   5  12      366.77      348.00     26.92 o 
  -5   5  12       22.48       14.79     12.30 o 
  -3   5  12       35.54       49.63     13.20 o 
  -1   5  12      271.12      258.74     26.39 o 
   1   5  12       63.78       57.59     15.43 o 
   3   5  12      194.28      180.36     20.79 o 
   5   5  12       55.72       42.88     15.10 o 
   7   5  12       50.76       63.36     17.47 o 
   9   5  12      713.92      842.58     48.84 o 
 -33   1  13       27.19       40.11     12.99 o 
 -31   1  13        3.19        6.96     10.69 o 
 -29   1  13       79.89      105.72     13.68 o 
 -27   1  13      663.84      679.22     39.62 o 
 -25   1  13        0.11       22.11      9.85 o 
 -23   1  13      472.59      532.68     24.67 o 
 -21   1  13        9.45       20.86      8.90 o 
 -19   1  13      363.31      355.28     18.20 o 
 -17   1  13        6.37       11.83      6.90 o 
 -15   1  13       68.82       28.22      7.10 o 
 -13   1  13      108.20       87.27     13.55 o 
 -11   1  13       49.58       42.42      7.34 o 
  -9   1  13      503.65      478.75     26.70 o 
  -7   1  13      653.90      545.14     22.10 o 
  -5   1  13      245.78      235.31     13.08 o 
  -3   1  13       69.43       63.12      7.92 o 
  -1   1  13       29.41       28.09      7.00 o 
   1   1  13       35.04       32.47      7.40 o 
   3   1  13      217.63      194.60     12.64 o 
   5   1  13       43.32       48.55      7.87 o 
   7   1  13       26.01       23.11      9.24 o 
   9   1  13      903.76      918.06     45.92 o 
  11   1  13       24.50       15.05     12.77 o 
  13   1  13      895.13      886.94     49.18 o 
  15   1  13        5.66        8.95     13.62 o 
  17   1  13       48.31       32.50     21.63 o 
  19   1  13       36.31       37.73     18.11 o 
  21   1  13       65.79       59.92     19.85 o 
  23   1  13       21.43        9.32     18.63 o 
 -32   2  13       14.14       40.93     23.36 o 
 -30   2  13       19.90       58.62     18.01 o 
 -28   2  13        0.21        6.47     13.56 o 
 -26   2  13        6.08       -3.80     11.33 o 
 -24   2  13      453.42      426.87     27.23 o 
 -22   2  13      180.47      157.94     15.23 o 
 -20   2  13      542.05      604.54     26.70 o 
 -18   2  13       89.07       68.89     10.79 o 
 -16   2  13       90.15       77.75     10.81 o 
 -14   2  13       58.41       36.58      7.87 o 
 -12   2  13      132.21      115.84      9.57 o 
 -10   2  13      112.31       95.95     11.74 o 
  -8   2  13      108.22       81.45     10.35 o 
  -6   2  13       73.19       53.30      8.40 o 
  -4   2  13      130.66       86.99      9.45 o 
  -2   2  13        9.70        8.30      7.08 o 
   0   2  13      255.39      240.55     20.87 o 
   2   2  13       67.04       54.18      9.23 o 
   4   2  13       54.54       59.84     21.55 o 
   6   2  13       25.04       17.09     11.34 o 
   8   2  13       21.73       31.42     11.67 o 
  10   2  13       16.36        4.01     10.90 o 
  12   2  13        0.10       -0.38     11.82 o 
  14   2  13      324.29      308.62     28.34 o 
  16   2  13      202.81      117.03     19.84 o 
  18   2  13      755.89      884.89     85.46 o 
  20   2  13       75.67       57.90     20.16 o 
 -29   3  13       49.69       53.87     20.34 o 
 -27   3  13        0.01        9.27     14.14 o 
 -25   3  13       21.57       28.40     14.05 o 
 -23   3  13        0.88        5.68     13.31 o 
 -21   3  13        7.15       22.69     12.82 o 
 -19   3  13        0.89       18.86     12.04 o 
 -17   3  13      118.34      121.21     17.18 o 
 -15   3  13        4.45       20.96     10.06 o 
 -13   3  13      139.36      106.63     12.74 o 
 -11   3  13       22.64       23.66      9.65 o 
  -9   3  13       19.40       21.90      9.70 o 
  -7   3  13       15.99       28.95     10.68 o 
  -5   3  13       29.46       29.22      9.65 o 
  -3   3  13       17.37       15.33      9.35 o 
  -1   3  13        3.26       23.65     10.31 o 
   1   3  13        8.72       14.29     11.50 o 
   3   3  13      230.43      317.83     30.35 o 
   5   3  13       83.18       59.67     14.11 o 
   7   3  13        1.96       20.36     12.84 o 
   9   3  13        3.15       18.31     15.08 o 
  11   3  13        0.14       -3.86     14.57 o 
  13   3  13        6.52       15.66     16.60 o 
  15   3  13       37.75       16.85     21.37 o 
  17   3  13        0.00        3.02     21.66 o 
 -24   4  13       94.76       79.44     18.19 o 
 -22   4  13       63.47       89.59     17.40 o 
 -20   4  13       91.29       98.40     18.24 o 
 -18   4  13      119.13       96.91     16.61 o 
 -16   4  13        0.01       20.95     11.98 o 
 -14   4  13        2.15       21.00     11.88 o 
 -12   4  13        1.06        4.68     10.69 o 
 -10   4  13       36.79       23.25     12.16 o 
  -8   4  13       33.75       60.06     13.83 o 
  -6   4  13       12.82       31.87     12.14 o 
  -4   4  13       21.26       25.43     12.22 o 
  -2   4  13      178.59      200.51     22.32 o 
   0   4  13        0.39       18.14     12.72 o 
   2   4  13       73.35       86.06     15.28 o 
   4   4  13       39.85       37.76     15.87 o 
   6   4  13        6.41       -0.95     15.43 o 
   8   4  13      156.28      135.59     23.09 o 
  10   4  13       28.11       31.47     19.20 o 
  12   4  13       73.95       97.65     22.56 o 
 -17   5  13      327.66      368.41     74.97 o 
 -15   5  13       96.16      100.49     18.81 o 
 -13   5  13        9.92        5.48     14.03 o 
 -11   5  13       12.99       10.25     13.96 o 
  -9   5  13       84.75       74.76     14.22 o 
  -7   5  13        8.37       17.77     13.47 o 
  -5   5  13        0.85        7.88     13.39 o 
  -3   5  13       36.73       27.32     14.99 o 
  -1   5  13       59.33       56.14     16.25 o 
   1   5  13      116.85       66.38     20.81 o 
   3   5  13      109.43       71.82     17.83 o 
   5   5  13       11.42       47.02     23.92 o 
 -32   0  14       45.26       54.96     21.21 o 
 -30   0  14      370.49      431.76     39.72 o 
 -28   0  14       81.40       63.21     17.99 o 
 -26   0  14      197.26      229.91     33.13 o 
 -24   0  14       23.63       63.58     23.62 o 
 -22   0  14      338.46      386.60     31.35 o 
 -20   0  14      196.54      202.23     28.84 o 
 -18   0  14        6.10       15.23     11.73 o 
 -16   0  14       24.37       20.25     14.97 o 
 -14   0  14     2252.22     2074.35    106.44 o 
 -12   0  14        0.95       21.05     16.14 o 
 -10   0  14      264.07      184.68     19.58 o 
  -8   0  14        7.77        4.42      9.94 o 
  -6   0  14       26.14       38.59     12.47 o 
  -4   0  14      607.98      597.99     46.55 o 
  -2   0  14        2.01        2.46     10.71 o 
   0   0  14        5.26        5.08     10.50 o 
   2   0  14       40.41       31.36     14.58 o 
   4   0  14       10.91        9.87     11.40 o 
   6   0  14      237.17      246.03     36.37 o 
   8   0  14       95.72       71.95     19.35 o 
  10   0  14        9.67       12.17     14.78 o 
  12   0  14       29.85       41.48     17.81 o 
  14   0  14       15.46        2.20     16.69 o 
  16   0  14        3.85       23.66     17.82 o 
  18   0  14        4.46       18.63     17.84 o 
  20   0  14        8.53       20.05     19.24 o 
 -33   1  14       42.55       35.30     19.36 o 
 -31   1  14       48.11       45.53     12.80 o 
 -29   1  14        0.03       12.61     11.18 o 
 -27   1  14       94.22       71.01     12.61 o 
 -25   1  14       12.54       23.05     11.13 o 
 -23   1  14      292.30      377.98     21.59 o 
 -21   1  14        3.32       15.90      9.10 o 
 -19   1  14      282.62      242.86     20.66 o 
 -17   1  14      296.91      294.06     23.66 o 
 -15   1  14        3.34       17.26      7.51 o 
 -13   1  14       18.74       13.32      7.12 o 
 -11   1  14        0.05        8.44      6.76 o 
  -9   1  14      468.84      476.25     20.82 o 
  -7   1  14      369.98      341.58     17.04 o 
  -5   1  14       56.25       55.20      9.85 o 
  -3   1  14       60.15       62.13      8.59 o 
  -1   1  14        5.14        3.11      6.79 o 
   1   1  14       70.14       68.00      9.25 o 
   3   1  14      245.88      276.51     18.17 o 
   5   1  14       40.88       49.70     11.15 o 
   7   1  14       37.69       57.93     12.11 o 
   9   1  14       53.23       55.25     13.82 o 
  11   1  14      364.11      338.51     26.76 o 
  13   1  14        1.56        4.13     12.76 o 
  15   1  14       56.40       64.59     33.30 o 
  17   1  14        0.89       -3.68     15.88 o 
  19   1  14       11.61       14.93     18.98 o 
 -30   2  14        1.47      -10.07     16.33 o 
 -28   2  14       32.18       22.10     16.62 o 
 -26   2  14        4.39       14.58     14.24 o 
 -24   2  14       25.02       46.25     14.28 o 
 -22   2  14      117.11      115.11     15.59 o 
 -20   2  14       74.71       82.51     12.71 o 
 -18   2  14      590.69      623.12     32.56 o 
 -16   2  14        3.90       15.74      9.43 o 
 -14   2  14        0.07       30.19      9.55 o 
 -12   2  14      234.38      280.54     17.69 o 
 -10   2  14      105.33      106.88     10.23 o 
  -8   2  14       20.88       19.51      7.59 o 
  -6   2  14       27.38       40.71      8.91 o 
  -4   2  14       13.52       23.96      8.45 o 
  -2   2  14      724.39      684.81     29.64 o 
   0   2  14       99.49       83.27     11.29 o 
   2   2  14        1.80        5.85      9.51 o 
   4   2  14       34.01       50.18     12.99 o 
   6   2  14      104.55      134.95     17.65 o 
   8   2  14      625.13      740.82     43.74 o 
  10   2  14        0.73       14.17     12.50 o 
  12   2  14       52.90       42.06     16.12 o 
  14   2  14      422.56      431.48     35.50 o 
  16   2  14       80.43       49.80     25.59 o 
  18   2  14      137.28      126.72     32.56 o 
 -27   3  14       10.47       13.68     18.32 o 
 -25   3  14        8.46       -1.56     16.05 o 
 -23   3  14        1.15        7.49     14.31 o 
 -21   3  14       12.02        4.33     13.46 o 
 -19   3  14       34.14       52.44     14.43 o 
 -17   3  14      666.70      674.44     41.16 o 
 -15   3  14      253.65      291.51     22.69 o 
 -13   3  14      747.49      875.71     39.33 o 
 -11   3  14      136.44      107.52     12.92 o 
  -9   3  14       15.92       31.54     10.35 o 
  -7   3  14       40.89       27.21     10.55 o 
  -5   3  14       18.79       22.12     10.49 o 
  -3   3  14      102.59       79.42     13.03 o 
  -1   3  14        8.39       24.94     11.97 o 
   1   3  14       31.65       26.15     12.63 o 
   3   3  14      815.76      922.14     74.79 o 
   5   3  14      201.70      208.36     23.97 o 
   7   3  14       92.09       99.00     21.20 o 
   9   3  14       31.68       55.99     20.02 o 
  11   3  14       22.93       12.55     20.19 o 
  13   3  14      178.31      212.61     47.88 o 
  15   3  14        0.27       -1.43     27.70 o 
 -22   4  14       21.75       53.09     17.61 o 
 -20   4  14      238.29      202.57     22.63 o 
 -18   4  14       40.96       25.72     14.78 o 
 -16   4  14        2.04       12.64     12.99 o 
 -14   4  14        3.02       19.91     12.95 o 
 -12   4  14       44.17       24.93     12.83 o 
 -10   4  14      538.19      585.29     33.26 o 
  -8   4  14        6.94        3.28     12.05 o 
  -6   4  14       71.23       81.82     14.63 o 
  -4   4  14      193.24      206.65     22.55 o 
  -2   4  14      289.49      339.95     26.76 o 
   0   4  14       35.03       59.46     17.34 o 
   2   4  14        2.48       -1.93     14.20 o 
   4   4  14       25.86       36.71     17.06 o 
   6   4  14       22.56       -8.40     17.18 o 
   8   4  14        0.52       34.39     20.53 o 
  10   4  14       50.46       50.64     24.75 o 
  -7   5  14       13.56       18.26     19.70 o 
  -5   5  14        4.65       34.38     25.60 o 
 -31   1  15       39.99       42.25     15.46 o 
 -29   1  15       20.74       46.08     14.82 o 
 -27   1  15        7.46       35.19     11.99 o 
 -25   1  15        0.27       11.82     10.65 o 
 -23   1  15      127.33      152.74     20.41 o 
 -21   1  15       37.94       37.74     10.33 o 
 -19   1  15        2.42       20.29      9.03 o 
 -17   1  15       13.34       23.30      8.99 o 
 -15   1  15        0.77        3.26      8.00 o 
 -13   1  15        6.92       10.19      7.96 o 
 -11   1  15        3.18       12.65      7.82 o 
  -9   1  15      570.81      575.26     25.90 o 
  -7   1  15      559.18      603.62     26.89 o 
  -5   1  15      285.00      258.09     17.32 o 
  -3   1  15      283.10      265.67     15.79 o 
  -1   1  15       23.48       15.93      9.47 o 
   1   1  15       14.52       10.14     10.94 o 
   3   1  15       11.66       14.07     10.80 o 
   5   1  15        6.37        6.27     10.78 o 
   7   1  15        7.03       18.53     12.32 o 
   9   1  15        3.43        4.62     13.06 o 
  11   1  15        0.24       18.25     14.80 o 
  13   1  15       50.12       79.13     17.88 o 
  15   1  15       14.77       14.39     22.89 o 
  17   1  15       50.90       91.35     22.27 o 
 -28   2  15      131.97      125.10     31.81 o 
 -26   2  15        0.29        3.18     16.27 o 
 -24   2  15       15.68       24.99     14.87 o 
 -22   2  15       22.19       11.60     13.49 o 
 -20   2  15       95.13       96.04     19.44 o 
 -18   2  15      152.74      118.00     14.91 o 
 -16   2  15        6.88       35.26     11.61 o 
 -14   2  15        0.08       15.83     10.48 o 
 -12   2  15      774.51      818.78     34.62 o 
 -10   2  15       97.64       73.11     12.33 o 
  -8   2  15      419.70      455.34     21.99 o 
  -6   2  15        0.03       15.19      8.84 o 
  -4   2  15      148.74      125.83     13.54 o 
  -2   2  15      183.43      149.02     14.14 o 
   0   2  15      211.82      204.24     17.84 o 
   2   2  15       38.82       47.39     21.91 o 
   4   2  15        4.59       17.19     15.41 o 
   6   2  15        0.05       14.21     13.25 o 
   8   2  15      125.55      144.77     19.56 o 
  10   2  15        9.04       21.52     14.36 o 
  12   2  15       68.89       83.79     23.37 o 
  14   2  15       20.07       14.37     20.20 o 
 -25   3  15        0.41       27.60     18.25 o 
 -23   3  15        7.04       19.88     18.44 o 
 -21   3  15        0.27       23.45     14.30 o 
 -19   3  15      112.68      124.81     17.02 o 
 -17   3  15       14.75       46.68     14.39 o 
 -15   3  15      387.23      398.65     25.89 o 
 -13   3  15      189.86      261.06     22.12 o 
 -11   3  15       18.73       29.63     11.01 o 
  -9   3  15       15.44       19.30     10.60 o 
  -7   3  15       34.22       20.92     11.75 o 
  -5   3  15      110.09      112.81     15.31 o 
  -3   3  15       21.45       25.87     14.48 o 
  -1   3  15        1.72       26.73     15.11 o 
   1   3  15      161.56      196.11     23.13 o 
   3   3  15      128.35       82.88     18.48 o 
   5   3  15       41.93       56.99     17.95 o 
   7   3  15        3.46      -11.02     19.01 o 
   9   3  15       43.59        8.99     20.97 o 
  11   3  15       98.52       97.24     57.25 o 
 -18   4  15        7.19       11.61     15.43 o 
 -16   4  15        0.18        9.22     14.15 o 
 -14   4  15       23.09       45.87     16.04 o 
 -12   4  15      118.32       85.75     16.53 o 
 -10   4  15       41.12       41.87     14.68 o 
  -8   4  15      145.28      119.95     17.70 o 
  -6   4  15       12.82       23.59     15.22 o 
  -4   4  15      244.96      262.96     25.43 o 
  -2   4  15       62.21       45.00     17.32 o 
   0   4  15        6.10        5.45     15.65 o 
   2   4  15       15.62       18.18     17.74 o 
   4   4  15        7.14        2.65     17.70 o 
 -28   0  16       81.61       63.81     20.08 o 
 -26   0  16       77.61      101.18     22.01 o 
 -24   0  16        6.22       36.10     16.56 o 
 -22   0  16      112.02       91.84     18.37 o 
 -20   0  16      407.73      413.28     33.64 o 
 -18   0  16      690.08      826.38     58.37 o 
 -16   0  16      120.25      197.93     23.52 o 
 -14   0  16        4.36        7.40     12.84 o 
 -12   0  16        8.25       26.83     13.78 o 
 -10   0  16      127.22      140.25     19.62 o 
  -8   0  16       21.90       31.05     21.09 o 
  -6   0  16        8.05       -1.50     12.21 o 
  -4   0  16       77.59       71.41     15.99 o 
  -2   0  16     1282.60     1355.46     75.02 o 
   0   0  16      187.13      196.95     22.76 o 
   2   0  16     1497.34     1728.09     92.75 o 
   4   0  16       33.51       25.92     14.76 o 
   6   0  16       18.73       14.20     14.93 o 
   8   0  16        4.10       13.80     15.82 o 
  10   0  16        8.72        0.35     21.69 o 
  12   0  16      108.36       97.85     23.27 o 
  14   0  16       12.50       37.71     27.06 o 
 -27   1  16        2.28       17.76     14.02 o 
 -25   1  16       36.14       61.02     16.75 o 
 -23   1  16      663.86      770.52     42.72 o 
 -21   1  16       20.25       22.27     12.57 o 
 -19   1  16        0.05        8.34     10.79 o 
 -17   1  16       47.19       39.63     10.45 o 
 -15   1  16        1.18        7.69      8.94 o 
 -13   1  16        0.00       16.09      8.82 o 
 -11   1  16       76.68       99.31     13.66 o 
  -9   1  16       72.27       44.84     12.94 o 
  -7   1  16      101.27      167.58     19.15 o 
  -5   1  16       49.62       32.47     10.96 o 
  -3   1  16      301.90      303.27     33.62 o 
  -1   1  16        6.63       -1.55     10.38 o 
   1   1  16        1.84       25.14     11.74 o 
   3   1  16        3.41        2.11     11.48 o 
   5   1  16      391.32      407.36     29.96 o 
   7   1  16       27.10       24.16     14.93 o 
   9   1  16       44.34       91.31     19.03 o 
  11   1  16       96.59       90.58     20.08 o 
  13   1  16      266.32      254.40     33.50 o 
 -26   2  16      266.54      342.23     31.69 o 
 -24   2  16       20.85       30.11     23.36 o 
 -22   2  16        4.76       11.79     14.12 o 
 -20   2  16        0.66        0.21     12.55 o 
 -18   2  16        0.81       -9.69     11.76 o 
 -16   2  16      100.36       99.24     15.95 o 
 -14   2  16       61.68       59.35     16.07 o 
 -12   2  16       12.27       18.16     11.71 o 
 -10   2  16      175.31      184.16     17.36 o 
  -8   2  16       28.73       32.08     11.85 o 
  -6   2  16       70.53       84.76     11.84 o 
  -4   2  16      314.48      370.06     29.54 o 
  -2   2  16      188.69      153.64     15.45 o 
   0   2  16        9.46       11.38     11.01 o 
   2   2  16        7.54       30.47     18.77 o 
   4   2  16       14.37       21.51     14.16 o 
   6   2  16      388.63      499.28     50.86 o 
   8   2  16        2.35       27.03     16.51 o 
  10   2  16        5.61       31.19     21.26 o 
 -21   3  16        7.66        9.73     15.09 o 
 -19   3  16      111.67      102.41     22.04 o 
 -17   3  16        0.07        8.66     14.59 o 
 -15   3  16      250.22      264.58     28.77 o 
 -13   3  16        6.44        0.02     12.28 o 
 -11   3  16       90.74       72.68     14.73 o 
  -9   3  16        0.04       -4.18     18.10 o 
  -7   3  16       85.17       93.37     16.10 o 
  -5   3  16      114.37      141.40     19.67 o 
  -3   3  16        0.50       40.14     16.85 o 
  -1   3  16       35.59       29.89     16.71 o 
   1   3  16      586.84      651.30     41.93 o 
   3   3  16        0.00       15.73     19.95 o 
   5   3  16      133.72      134.78     24.74 o 
   7   3  16        0.03       -6.12     22.28 o 
 -10   4  16       17.92       21.55     21.21 o 
  -8   4  16      224.08      221.99     29.87 o 
  -6   4  16       40.95       33.57     18.13 o 
  -4   4  16        1.29       -8.45     29.01 o 
 -25   1  17      348.54      400.41     31.79 o 
 -23   1  17      246.71      319.04     27.20 o 
 -21   1  17      477.93      635.97     34.68 o 
 -19   1  17       42.18       44.66     14.25 o 
 -17   1  17       39.11       15.22     12.21 o 
 -15   1  17      288.81      244.50     20.43 o 
 -13   1  17      261.37      334.39     23.42 o 
 -11   1  17       71.28       63.73     13.82 o 
  -9   1  17        5.17       17.15     11.71 o 
  -7   1  17       20.11       30.43     12.25 o 
  -5   1  17      447.62      516.90     30.25 o 
  -3   1  17        0.00       13.77     11.80 o 
  -1   1  17       39.83       38.60     12.95 o 
   1   1  17       47.10       84.06     23.96 o 
   3   1  17      444.06      435.42     30.08 o 
   5   1  17        6.67       41.51     15.27 o 
   7   1  17      370.43      443.46     47.30 o 
   9   1  17        5.59        6.99     16.60 o 
 -22   2  17       16.92       16.96     16.92 o 
 -20   2  17       42.56       65.27     18.26 o 
 -18   2  17        6.07       15.03     13.98 o 
 -16   2  17       55.23       62.11     15.54 o 
 -14   2  17       60.36       51.50     14.80 o 
 -12   2  17       68.26       73.47     15.50 o 
 -10   2  17       20.92       37.54     13.87 o 
  -8   2  17       48.34       77.77     15.60 o 
  -6   2  17       44.43       61.63     14.87 o 
  -4   2  17       17.01       31.16     13.96 o 
  -2   2  17        9.17        3.64     13.73 o 
   0   2  17        5.29       15.20     16.97 o 
   2   2  17        0.04        5.79     17.76 o 
   4   2  17       22.42       23.18     21.26 o 
   6   2  17      118.61       95.00     33.90 o 
 -15   3  17        8.31       27.64     16.21 o 
 -13   3  17      131.24      184.73     20.01 o 
 -11   3  17       44.40       69.08     15.29 o 
  -9   3  17        0.05       18.70     15.77 o 
  -7   3  17        9.83      -13.18     16.21 o 
  -5   3  17        1.63       18.00     18.33 o 
  -3   3  17       35.36       41.14     20.54 o 
  -1   3  17      100.80      136.44     25.21 o 
   1   3  17       89.53       62.89     39.05 o 
 -20   0  18     1249.69     1400.17     79.50 o 
 -18   0  18     1099.61     1461.18     94.35 o 
 -16   0  18     1864.97     2467.82    182.85 o 
 -14   0  18      165.86      219.40     34.26 o 
 -12   0  18       43.11       46.90     17.47 o 
 -10   0  18      175.37      218.16     42.75 o 
  -8   0  18        8.18       31.72     15.99 o 
  -6   0  18       22.74       19.20     15.64 o 
  -4   0  18       75.14       91.37     18.92 o 
  -2   0  18       15.46       30.82     16.32 o 
   0   0  18      552.24      692.14     85.55 o 
   2   0  18        2.99        1.81     17.21 o 
   4   0  18      256.42      295.70     55.98 o 
 -19   1  18        2.38        7.31     13.17 o 
 -17   1  18       16.78       19.32     13.23 o 
 -15   1  18       56.05       65.78     14.92 o 
 -13   1  18      660.43      721.54     38.57 o 
 -11   1  18       96.48      147.36     20.25 o 
  -9   1  18      165.90      172.01     18.30 o 
  -7   1  18        1.12        3.50     12.71 o 
  -5   1  18        6.42       10.47     12.61 o 
  -3   1  18      118.78      132.83     17.73 o 
  -1   1  18       17.11       35.18     14.65 o 
   1   1  18       10.19       10.82     13.85 o 
   3   1  18       64.34       75.51     16.70 o 
 -16   2  18       19.67       43.91     19.20 o 
 -14   2  18        0.49       13.63     14.60 o 
 -12   2  18       40.76       36.27     16.15 o 
 -10   2  18      146.18      158.14     20.58 o 
  -8   2  18      787.97      876.67     45.95 o 
  -6   2  18       78.89       68.45     17.10 o 
  -4   2  18       47.68       30.26     16.50 o 
  -2   2  18       17.06       -2.87     15.39 o 
   0   2  18        9.25      -19.86     19.86 o 
  -9   1  19       39.22       20.35     46.62 o 
                                                 
